# Supplementary material for: Quantifying the interfacial triboelectricity in inorganic-organic composite mechanoluminescent materials
Source: Nat Commun. 2024 Mar 26;15:2673. doi: 10.1038/s41467-024-46900-w (PMC10966096; doi:10.1038/s41467-024-46900-w)
Supplement: Supplementary file 6 — Source Data [file 41467_2024_46900_MOESM6_ESM.xlsx]

## Sheet: Figure 1
Figure 1d	Time	Change (nC)	Figure 1e	Time	Voltage (V)	Figure 1f&g	ML phosphor (P)	Abbr.	Polymer matrix (M)	Abbr.	CE Charge (nC)			Average CE Charge (nC)	STDEV	CE Charge Density (nC·cm-2)			STDEV	Average TECD (nC·cm-2)	STDEV	S
	0	-0.20566		0	4.78877	Single-interface mode	Ca5(PO4)3Cl:Eu	CPC	Polydimethylsiloxane*	PDMS	-27.7464	-30.1776	-28.776	-28.9	1.22033	-3.4683	-3.7722	-3.597	0.152542	-3.6125	0.152542	3.6125
	0.001	-0.20566		0.001	4.75826		Ca2.5Sr2.5(PO4)3Cl:Eu	CSPC			3.0952	2.1448	4.06	3.1	0.957609	0.3869	0.2681	0.5075	0.119701	0.3875	0.119701	0.3875
	0.002	-0.20566		0.002	4.75826		Sr5(PO4)3Cl:Eu	SPC			10.656	7.1456	10.5488	9.45013	1.9965	1.332	0.8932	1.3186	0.249563	1.18127	0.249563	1.18125
	0.003	-0.19633		0.003	4.78877		Sr2.5Ba2.5(PO4)3Cl:Eu	SBPC			9.8136	9.7736	13.4128	11	2.08964	1.2267	1.2217	1.6766	0.261205	1.375	0.261205	1.375
	0.004	-0.19633		0.004	4.75826		Ba5(PO4)3Cl:Eu	BPC			109.534	109.752	111.314	110.2	0.971257	13.6917	13.719	13.9143	0.121407	13.775	0.121407	13.775
	0.005	-0.19633		0.005	4.78877		Ca5(PO4)3Br:Eu	CPB			-2.3448	-0.8312	0.476	-0.9	1.41166	-0.2931	-0.1039	0.0595	0.176457	-0.1125	0.176457	0.1125
	0.006	-0.18234		0.006	4.75826		Sr5(PO4)3Br:Eu	SPB			2.1152	0.4288	0.756	1.1	0.894281	0.2644	0.0536	0.0945	0.111785	0.1375	0.111785	0.1375
	0.007	-0.15434		0.007	4.75826		Ba5(PO4)3Br:Eu	BPB			3.0416	5.844	4.5448	4.4768	1.40244	0.3802	0.7305	0.5681	0.175305	0.5596	0.175305	0.55625
	0.008	-0.12635		0.008	4.75826		ZnS:Mn	ZnS			290.884	287.753	290.892	289.843	1.81011	36.3605	35.9691	36.3615	0.226264	36.2304	0.226264	36.2304
	0.009	-0.10769		0.009	4.75826		SrAl2O4:Eu	SAOE			14.4874	14.3272	14.5441	14.4529	0.11249	1.81092	1.7909	1.81801	0.0140613	1.80661	0.0140613	1.8066
	0.01	-0.10769		0.01	4.75826		Ba5(PO4)3Cl:Eu	BPC	Silicone	SC	16.4528	17.6656	16.4816	16.8667	0.692046	2.0566	2.2082	2.0602	0.0865058	2.10833	0.0865058	2.10833
	0.011	-0.10769		0.011	4.72774		ZnS:Mn	ZnS			197.517	197.05	194.963	196.51	1.35983	24.6896	24.6313	24.3704	0.169979	24.5638	0.169979	24.5637
	0.012	-0.10769		0.012	4.78877
	0.013	-0.11235		0.013	4.75826
	0.014	-0.12635		0.014	4.72774
	0.015	-0.12635		0.015	4.75826
	0.016	-0.14501		0.016	4.78877
	0.017	-0.17301		0.017	4.75826
	0.018	-0.201		0.018	4.78877
	0.019	-0.20566		0.019	4.78877
	0.02	-0.201		0.02	4.81929
	0.021	-0.20566		0.021	4.75826
	0.022	-0.20566		0.022	4.78877
	0.023	-0.201		0.023	4.78877
	0.024	-0.19633		0.024	4.78877
	0.025	-0.19167		0.025	4.75826
	0.026	-0.17767		0.026	4.75826
	0.027	-0.14968		0.027	4.75826
	0.028	-0.13102		0.028	4.75826
	0.029	-0.11235		0.029	4.75826
	0.03	-0.11235		0.03	4.72774
	0.031	-0.10769		0.031	4.78877
	0.032	-0.10769		0.032	4.72774
	0.033	-0.11702		0.033	4.75826
	0.034	-0.11702		0.034	4.72774
	0.035	-0.12635		0.035	4.75826
	0.036	-0.14035		0.036	4.78877
	0.037	-0.17767		0.037	4.75826
	0.038	-0.20566		0.038	4.78877
	0.039	-0.20566		0.039	4.78877
	0.04	-0.20566		0.04	4.78877
	0.041	-0.20566		0.041	4.78877
	0.042	-0.201		0.042	4.78877
	0.043	-0.19633		0.043	4.78877
	0.044	-0.19633		0.044	4.78877
	0.045	-0.187		0.045	4.75826
	0.046	-0.17767		0.046	4.72774
	0.047	-0.14501		0.047	4.78877
	0.048	-0.13102		0.048	4.75826
	0.049	-0.11702		0.049	4.75826
	0.05	-0.11235		0.05	4.72774
	0.051	-0.10769		0.051	4.75826
	0.052	-0.11702		0.052	4.78877
	0.053	-0.11235		0.053	4.72774
	0.054	-0.12168		0.054	4.75826
	0.055	-0.12635		0.055	4.75826
	0.056	-0.14035		0.056	4.75826
	0.057	-0.17301		0.057	4.81929
	0.058	-0.20566		0.058	4.75826
	0.059	-0.20566		0.059	4.78877
	0.06	-0.20566		0.06	4.78877
	0.061	-0.20566		0.061	4.78877
	0.062	-0.19633		0.062	4.78877
	0.063	-0.201		0.063	4.78877
	0.064	-0.19633		0.064	4.78877
	0.065	-0.19633		0.065	4.78877
	0.066	-0.18234		0.066	4.75826
	0.067	-0.15434		0.067	4.78877
	0.068	-0.12635		0.068	4.75826
	0.069	-0.11235		0.069	4.75826
	0.07	-0.10769		0.07	4.75826
	0.071	-0.10302		0.071	4.75826
	0.072	-0.11235		0.072	4.78877
	0.073	-0.11235		0.073	4.78877
	0.074	-0.12168		0.074	4.75826
	0.075	-0.12168		0.075	4.75826
	0.076	-0.14501		0.076	4.78877
	0.077	-0.17767		0.077	4.78877
	0.078	-0.20566		0.078	4.78877
	0.079	-0.20566		0.079	4.78877
	0.08	-0.20566		0.08	4.78877
	0.081	-0.201		0.081	4.75826
	0.082	-0.20566		0.082	4.78877
	0.083	-0.19633		0.083	4.75826
	0.084	-0.201		0.084	4.75826
	0.085	-0.19167		0.085	4.78877
	0.086	-0.17767		0.086	4.78877
	0.087	-0.15434		0.087	4.75826
	0.088	-0.12635		0.088	4.78877
	0.089	-0.10769		0.089	4.78877
	0.09	-0.10302		0.09	4.75826
	0.091	-0.10769		0.091	4.75826
	0.092	-0.10769		0.092	4.75826
	0.093	-0.11702		0.093	4.72774
	0.094	-0.12168		0.094	4.75826
	0.095	-0.12635		0.095	4.75826
	0.096	-0.14035		0.096	4.78877
	0.097	-0.17767		0.097	4.78877
	0.098	-0.20566		0.098	4.75826
	0.099	-0.20566		0.099	4.81929
	0.1	-0.20566		0.1	4.78877
	0.101	-0.20566		0.101	4.78877
	0.102	-0.20566		0.102	4.78877
	0.103	-0.19167		0.103	4.81929
	0.104	-0.19167		0.104	4.81929
	0.105	-0.187		0.105	4.72774
	0.106	-0.187		0.106	4.75826
	0.107	-0.14968		0.107	4.78877
	0.108	-0.11702		0.108	4.78877
	0.109	-0.11702		0.109	4.78877
	0.11	-0.10302		0.11	4.75826
	0.111	-0.10769		0.111	4.75826
	0.112	-0.10769		0.112	4.78877
	0.113	-0.11702		0.113	4.75826
	0.114	-0.12168		0.114	4.72774
	0.115	-0.12635		0.115	4.78877
	0.116	-0.14501		0.116	4.78877
	0.117	-0.17301		0.117	4.81929
	0.118	-0.20566		0.118	4.81929
	0.119	-0.20566		0.119	4.78877
	0.12	-0.20566		0.12	4.81929
	0.121	-0.20566		0.121	4.81929
	0.122	-0.20566		0.122	4.78877
	0.123	-0.19167		0.123	4.84981
	0.124	-0.19633		0.124	4.81929
	0.125	-0.187		0.125	4.78877
	0.126	-0.17767		0.126	4.78877
	0.127	-0.14968		0.127	4.78877
	0.128	-0.12168		0.128	4.78877
	0.129	-0.10769		0.129	4.72774
	0.13	-0.11235		0.13	4.72774
	0.131	-0.10302		0.131	4.78877
	0.132	-0.11235		0.132	4.78877
	0.133	-0.11702		0.133	4.78877
	0.134	-0.12168		0.134	4.75826
	0.135	-0.12635		0.135	4.78877
	0.136	-0.14968		0.136	4.81929
	0.137	-0.17301		0.137	4.78877
	0.138	-0.20566		0.138	4.78877
	0.139	-0.20566		0.139	4.81929
	0.14	-0.20566		0.14	4.81929
	0.141	-0.201		0.141	4.81929
	0.142	-0.201		0.142	4.81929
	0.143	-0.201		0.143	4.81929
	0.144	-0.187		0.144	4.78877
	0.145	-0.19633		0.145	4.81929
	0.146	-0.17767		0.146	4.75826
	0.147	-0.14968		0.147	4.78877
	0.148	-0.12635		0.148	4.75826
	0.149	-0.11235		0.149	4.78877
	0.15	-0.10769		0.15	4.75826
	0.151	-0.11235		0.151	4.78877
	0.152	-0.10769		0.152	4.75826
	0.153	-0.11235		0.153	4.78877
	0.154	-0.12635		0.154	4.78877
	0.155	-0.12635		0.155	4.75826
	0.156	-0.14501		0.156	4.81929
	0.157	-0.18234		0.157	4.81929
	0.158	-0.201		0.158	4.75826
	0.159	-0.201		0.159	4.81929
	0.16	-0.201		0.16	4.81929
	0.161	-0.20566		0.161	4.75826
	0.162	-0.201		0.162	4.81929
	0.163	-0.19633		0.163	4.78877
	0.164	-0.201		0.164	4.81929
	0.165	-0.187		0.165	4.81929
	0.166	-0.17767		0.166	4.81929
	0.167	-0.14968		0.167	4.81929
	0.168	-0.12635		0.168	4.78877
	0.169	-0.11235		0.169	4.78877
	0.17	-0.10769		0.17	4.75826
	0.171	-0.11235		0.171	4.75826
	0.172	-0.10302		0.172	4.75826
	0.173	-0.12168		0.173	4.78877
	0.174	-0.11702		0.174	4.78877
	0.175	-0.13102		0.175	4.81929
	0.176	-0.14501		0.176	4.81929
	0.177	-0.17767		0.177	4.78877
	0.178	-0.201		0.178	4.78877
	0.179	-0.20566		0.179	4.78877
	0.18	-0.20566		0.18	4.81929
	0.181	-0.20566		0.181	4.81929
	0.182	-0.201		0.182	4.78877
	0.183	-0.19633		0.183	4.81929
	0.184	-0.19167		0.184	4.78877
	0.185	-0.18234		0.185	4.78877
	0.186	-0.17767		0.186	4.78877
	0.187	-0.14968		0.187	4.78877
	0.188	-0.12168		0.188	4.78877
	0.189	-0.11702		0.189	4.78877
	0.19	-0.10769		0.19	4.75826
	0.191	-0.10769		0.191	4.78877
	0.192	-0.11235		0.192	4.78877
	0.193	-0.11702		0.193	4.81929
	0.194	-0.11702		0.194	4.78877
	0.195	-0.13102		0.195	4.81929
	0.196	-0.14501		0.196	4.81929
	0.197	-0.17767		0.197	4.78877
	0.198	-0.201		0.198	4.81929
	0.199	-0.20566		0.199	4.84981
	0.2	-0.20566		0.2	4.81929
	0.201	-0.20566		0.201	4.81929
	0.202	-0.20566		0.202	4.88033
	0.203	-0.201		0.203	4.81929
	0.204	-0.19167		0.204	4.81929
	0.205	-0.19167		0.205	4.81929
	0.206	-0.17767		0.206	4.75826
	0.207	-0.14968		0.207	4.78877
	0.208	-0.11702		0.208	4.81929
	0.209	-0.11235		0.209	4.78877
	0.21	-0.10769		0.21	4.78877
	0.211	-0.10302		0.211	4.84981
	0.212	-0.10769		0.212	4.78877
	0.213	-0.11235		0.213	4.75826
	0.214	-0.12168		0.214	4.78877
	0.215	-0.13102		0.215	4.78877
	0.216	-0.14968		0.216	4.78877
	0.217	-0.17767		0.217	4.84981
	0.218	-0.20566		0.218	4.81929
	0.219	-0.20566		0.219	4.84981
	0.22	-0.20566		0.22	4.81929
	0.221	-0.20566		0.221	4.81929
	0.222	-0.20566		0.222	4.78877
	0.223	-0.20566		0.223	4.84981
	0.224	-0.19633		0.224	4.81929
	0.225	-0.19167		0.225	4.81929
	0.226	-0.17301		0.226	4.81929
	0.227	-0.14968		0.227	4.81929
	0.228	-0.12168		0.228	4.81929
	0.229	-0.11702		0.229	4.81929
	0.23	-0.10302		0.23	4.75826
	0.231	-0.11235		0.231	4.81929
	0.232	-0.10769		0.232	4.81929
	0.233	-0.11702		0.233	4.78877
	0.234	-0.12635		0.234	4.78877
	0.235	-0.12635		0.235	4.78877
	0.236	-0.14501		0.236	4.81929
	0.237	-0.187		0.237	4.81929
	0.238	-0.20566		0.238	4.78877
	0.239	-0.20566		0.239	4.84981
	0.24	-0.201		0.24	4.81929
	0.241	-0.20566		0.241	4.81929
	0.242	-0.201		0.242	4.78877
	0.243	-0.201		0.243	4.81929
	0.244	-0.19167		0.244	4.81929
	0.245	-0.187		0.245	4.81929
	0.246	-0.16834		0.246	4.81929
	0.247	-0.14968		0.247	4.78877
	0.248	-0.12168		0.248	4.78877
	0.249	-0.11702		0.249	4.78877
	0.25	-0.11235		0.25	4.81929
	0.251	-0.11702		0.251	4.78877
	0.252	-0.11235		0.252	4.78877
	0.253	-0.12168		0.253	4.78877
	0.254	-0.12168		0.254	4.81929
	0.255	-0.13102		0.255	4.78877
	0.256	-0.15434		0.256	4.81929
	0.257	-0.18234		0.257	4.81929
	0.258	-0.20566		0.258	4.81929
	0.259	-0.20566		0.259	4.81929
	0.26	-0.20566		0.26	4.84981
	0.261	-0.20566		0.261	4.88033
	0.262	-0.20566		0.262	4.81929
	0.263	-0.19633		0.263	4.84981
	0.264	-0.19167		0.264	4.81929
	0.265	-0.187		0.265	4.84981
	0.266	-0.17767		0.266	4.78877
	0.267	-0.14501		0.267	4.78877
	0.268	-0.12168		0.268	4.78877
	0.269	-0.12168		0.269	4.75826
	0.27	-0.11235		0.27	4.75826
	0.271	-0.10302		0.271	4.78877
	0.272	-0.11235		0.272	4.81929
	0.273	-0.11702		0.273	4.81929
	0.274	-0.12168		0.274	4.84981
	0.275	-0.13102		0.275	4.81929
	0.276	-0.14968		0.276	4.84981
	0.277	-0.17767		0.277	4.81929
	0.278	-0.20566		0.278	4.81929
	0.279	-0.20566		0.279	4.84981
	0.28	-0.20566		0.28	4.88033
	0.281	-0.201		0.281	4.84981
	0.282	-0.201		0.282	4.84981
	0.283	-0.201		0.283	4.84981
	0.284	-0.19633		0.284	4.84981
	0.285	-0.19167		0.285	4.81929
	0.286	-0.17301		0.286	4.84981
	0.287	-0.14501		0.287	4.78877
	0.288	-0.11702		0.288	4.78877
	0.289	-0.11235		0.289	4.78877
	0.29	-0.10302		0.29	4.75826
	0.291	-0.10769		0.291	4.78877
	0.292	-0.10769		0.292	4.81929
	0.293	-0.11702		0.293	4.81929
	0.294	-0.11702		0.294	4.84981
	0.295	-0.12635		0.295	4.78877
	0.296	-0.14501		0.296	4.88033
	0.297	-0.18234		0.297	4.84981
	0.298	-0.20566		0.298	4.81929
	0.299	-0.20566		0.299	4.81929
	0.3	-0.20566		0.3	4.84981
	0.301	-0.20566		0.301	4.81929
	0.302	-0.20566		0.302	4.84981
	0.303	-0.20566		0.303	4.84981
	0.304	-0.19633		0.304	4.81929
	0.305	-0.187		0.305	4.84981
	0.306	-0.17767		0.306	4.81929
	0.307	-0.14968		0.307	4.78877
	0.308	-0.12168		0.308	4.81929
	0.309	-0.10769		0.309	4.78877
	0.31	-0.10769		0.31	4.75826
	0.311	-0.11235		0.311	4.78877
	0.312	-0.11235		0.312	4.81929
	0.313	-0.12168		0.313	4.84981
	0.314	-0.12168		0.314	4.88033
	0.315	-0.12168		0.315	4.81929
	0.316	-0.14968		0.316	4.81929
	0.317	-0.187		0.317	4.81929
	0.318	-0.20566		0.318	4.84981
	0.319	-0.20566		0.319	4.88033
	0.32	-0.20566		0.32	4.88033
	0.321	-0.20566		0.321	4.84981
	0.322	-0.20566		0.322	4.84981
	0.323	-0.19633		0.323	4.84981
	0.324	-0.19167		0.324	4.84981
	0.325	-0.18234		0.325	4.84981
	0.326	-0.17301		0.326	4.84981
	0.327	-0.14501		0.327	4.84981
	0.328	-0.12168		0.328	4.78877
	0.329	-0.11702		0.329	4.78877
	0.33	-0.10769		0.33	4.81929
	0.331	-0.10769		0.331	4.84981
	0.332	-0.11702		0.332	4.78877
	0.333	-0.11702		0.333	4.78877
	0.334	-0.11702		0.334	4.78877
	0.335	-0.12635		0.335	4.81929
	0.336	-0.15434		0.336	4.81929
	0.337	-0.18234		0.337	4.81929
	0.338	-0.20566		0.338	4.88033
	0.339	-0.201		0.339	4.81929
	0.34	-0.21033		0.34	4.88033
	0.341	-0.20566		0.341	4.81929
	0.342	-0.20566		0.342	4.84981
	0.343	-0.19633		0.343	4.81929
	0.344	-0.19167		0.344	4.84981
	0.345	-0.19167		0.345	4.81929
	0.346	-0.17767		0.346	4.81929
	0.347	-0.14035		0.347	4.84981
	0.348	-0.11702		0.348	4.81929
	0.349	-0.11702		0.349	4.84981
	0.35	-0.10769		0.35	4.84981
	0.351	-0.10769		0.351	4.81929
	0.352	-0.11235		0.352	4.81929
	0.353	-0.11702		0.353	4.84981
	0.354	-0.12635		0.354	4.78877
	0.355	-0.13102		0.355	4.84981
	0.356	-0.14968		0.356	4.81929
	0.357	-0.18234		0.357	4.84981
	0.358	-0.20566		0.358	4.84981
	0.359	-0.20566		0.359	4.81929
	0.36	-0.201		0.36	4.88033
	0.361	-0.20566		0.361	4.84981
	0.362	-0.20566		0.362	4.84981
	0.363	-0.19167		0.363	4.88033
	0.364	-0.19633		0.364	4.88033
	0.365	-0.19167		0.365	4.81929
	0.366	-0.17301		0.366	4.84981
	0.367	-0.13568		0.367	4.81929
	0.368	-0.11702		0.368	4.81929
	0.369	-0.11235		0.369	4.81929
	0.37	-0.10302		0.37	4.81929
	0.371	-0.11235		0.371	4.78877
	0.372	-0.10769		0.372	4.81929
	0.373	-0.11702		0.373	4.84981
	0.374	-0.12168		0.374	4.81929
	0.375	-0.12635		0.375	4.84981
	0.376	-0.14968		0.376	4.81929
	0.377	-0.187		0.377	4.84981
	0.378	-0.20566		0.378	4.88033
	0.379	-0.21033		0.379	4.84981
	0.38	-0.20566		0.38	4.88033
	0.381	-0.20566		0.381	4.84981
	0.382	-0.201		0.382	4.88033
	0.383	-0.201		0.383	4.88033
	0.384	-0.19167		0.384	4.84981
	0.385	-0.19167		0.385	4.91085
	0.386	-0.17301		0.386	4.84981
	0.387	-0.14501		0.387	4.84981
	0.388	-0.12168		0.388	4.81929
	0.389	-0.11235		0.389	4.78877
	0.39	-0.10769		0.39	4.81929
	0.391	-0.11235		0.391	4.81929
	0.392	-0.11235		0.392	4.81929
	0.393	-0.11702		0.393	4.81929
	0.394	-0.12168		0.394	4.81929
	0.395	-0.12635		0.395	4.88033
	0.396	-0.15434		0.396	4.84981
	0.397	-0.18234		0.397	4.84981
	0.398	-0.20566		0.398	4.84981
	0.399	-0.20566		0.399	4.84981
	0.4	-0.20566		0.4	4.88033
	0.401	-0.20566		0.401	4.84981
	0.402	-0.20566		0.402	4.88033
	0.403	-0.201		0.403	4.88033
	0.404	-0.19167		0.404	4.84981
	0.405	-0.19167		0.405	4.84981
	0.406	-0.17301		0.406	4.88033
	0.407	-0.14035		0.407	4.81929
	0.408	-0.12168		0.408	4.78877
	0.409	-0.11235		0.409	4.84981
	0.41	-0.11235		0.41	4.84981
	0.411	-0.10769		0.411	4.81929
	0.412	-0.11235		0.412	4.84981
	0.413	-0.12168		0.413	4.84981
	0.414	-0.12635		0.414	4.84981
	0.415	-0.13102		0.415	4.81929
	0.416	-0.15434		0.416	4.81929
	0.417	-0.18234		0.417	4.84981
	0.418	-0.20566		0.418	4.88033
	0.419	-0.20566		0.419	4.88033
	0.42	-0.20566		0.42	4.84981
	0.421	-0.201		0.421	4.88033
	0.422	-0.201		0.422	4.84981
	0.423	-0.19633		0.423	4.91085
	0.424	-0.19633		0.424	4.84981
	0.425	-0.19167		0.425	4.88033
	0.426	-0.17301		0.426	4.88033
	0.427	-0.14035		0.427	4.81929
	0.428	-0.12168		0.428	4.81929
	0.429	-0.11235		0.429	4.81929
	0.43	-0.10302		0.43	4.81929
	0.431	-0.10769		0.431	4.81929
	0.432	-0.10769		0.432	4.78877
	0.433	-0.11702		0.433	4.84981
	0.434	-0.12168		0.434	4.81929
	0.435	-0.12635		0.435	4.81929
	0.436	-0.15434		0.436	4.88033
	0.437	-0.187		0.437	4.81929
	0.438	-0.20566		0.438	4.88033
	0.439	-0.20566		0.439	4.88033
	0.44	-0.201		0.44	4.88033
	0.441	-0.20566		0.441	4.88033
	0.442	-0.20566		0.442	4.84981
	0.443	-0.201		0.443	4.88033
	0.444	-0.19633		0.444	4.88033
	0.445	-0.187		0.445	4.84981
	0.446	-0.16367		0.446	4.88033
	0.447	-0.14501		0.447	4.81929
	0.448	-0.11702		0.448	4.81929
	0.449	-0.10769		0.449	4.78877
	0.45	-0.10769		0.45	4.84981
	0.451	-0.11235		0.451	4.88033
	0.452	-0.11235		0.452	4.84981
	0.453	-0.12168		0.453	4.81929
	0.454	-0.13102		0.454	4.81929
	0.455	-0.13568		0.455	4.84981
	0.456	-0.14968		0.456	4.84981
	0.457	-0.187		0.457	4.84981
	0.458	-0.21033		0.458	4.91085
	0.459	-0.20566		0.459	4.88033
	0.46	-0.201		0.46	4.88033
	0.461	-0.20566		0.461	4.88033
	0.462	-0.20566		0.462	4.88033
	0.463	-0.19633		0.463	4.88033
	0.464	-0.19167		0.464	4.84981
	0.465	-0.19167		0.465	4.81929
	0.466	-0.16367		0.466	4.84981
	0.467	-0.14035		0.467	4.91085
	0.468	-0.12168		0.468	4.84981
	0.469	-0.11235		0.469	4.84981
	0.47	-0.10769		0.47	4.81929
	0.471	-0.11235		0.471	4.81929
	0.472	-0.11235		0.472	4.81929
	0.473	-0.11235		0.473	4.84981
	0.474	-0.12635		0.474	4.81929
	0.475	-0.12635		0.475	4.84981
	0.476	-0.14968		0.476	4.88033
	0.477	-0.187		0.477	4.88033
	0.478	-0.20566		0.478	4.91085
	0.479	-0.20566		0.479	4.88033
	0.48	-0.20566		0.48	4.88033
	0.481	-0.201		0.481	4.88033
	0.482	-0.20566		0.482	4.88033
	0.483	-0.201		0.483	4.88033
	0.484	-0.19167		0.484	4.88033
	0.485	-0.19167		0.485	4.88033
	0.486	-0.17301		0.486	4.88033
	0.487	-0.14035		0.487	4.84981
	0.488	-0.12168		0.488	4.84981
	0.489	-0.11235		0.489	4.84981
	0.49	-0.10302		0.49	4.84981
	0.491	-0.10769		0.491	4.84981
	0.492	-0.11235		0.492	4.81929
	0.493	-0.11702		0.493	4.84981
	0.494	-0.12168		0.494	4.84981
	0.495	-0.12168		0.495	4.84981
	0.496	-0.15434		0.496	4.84981
	0.497	-0.18234		0.497	4.88033
	0.498	-0.20566		0.498	4.88033
	0.499	-0.21033		0.499	4.84981
	0.5	-0.20566		0.5	4.88033
	0.501	-0.201		0.501	4.88033
	0.502	-0.201		0.502	4.88033
	0.503	-0.19633		0.503	4.88033
	0.504	-0.19167		0.504	4.88033
	0.505	-0.187		0.505	4.84981
	0.506	-0.16367		0.506	4.81929
	0.507	-0.14035		0.507	4.84981
	0.508	-0.12168		0.508	4.84981
	0.509	-0.11702		0.509	4.81929
	0.51	-0.10302		0.51	4.84981
	0.511	-0.11235		0.511	4.84981
	0.512	-0.11235		0.512	4.84981
	0.513	-0.12168		0.513	4.84981
	0.514	-0.12635		0.514	4.84981
	0.515	-0.12635		0.515	4.84981
	0.516	-0.15434		0.516	4.84981
	0.517	-0.17767		0.517	4.88033
	0.518	-0.20566		0.518	4.88033
	0.519	-0.201		0.519	4.88033
	0.52	-0.20566		0.52	4.91085
	0.521	-0.20566		0.521	4.88033
	0.522	-0.20566		0.522	4.88033
	0.523	-0.20566		0.523	4.88033
	0.524	-0.201		0.524	4.91085
	0.525	-0.187		0.525	4.88033
	0.526	-0.16367		0.526	4.88033
	0.527	-0.13568		0.527	4.88033
	0.528	-0.12168		0.528	4.81929
	0.529	-0.10769		0.529	4.88033
	0.53	-0.10769		0.53	4.84981
	0.531	-0.11235		0.531	4.84981
	0.532	-0.12168		0.532	4.84981
	0.533	-0.12168		0.533	4.88033
	0.534	-0.12168		0.534	4.84981
	0.535	-0.12168		0.535	4.88033
	0.536	-0.14968		0.536	4.84981
	0.537	-0.187		0.537	4.91085
	0.538	-0.20566		0.538	4.84981
	0.539	-0.201		0.539	4.91085
	0.54	-0.20566		0.54	4.91085
	0.541	-0.20566		0.541	4.91085
	0.542	-0.201		0.542	4.91085
	0.543	-0.201		0.543	4.84981
	0.544	-0.187		0.544	4.91085
	0.545	-0.19167		0.545	4.84981
	0.546	-0.16834		0.546	4.84981
	0.547	-0.13568		0.547	4.88033
	0.548	-0.11235		0.548	4.84981
	0.549	-0.11235		0.549	4.78877
	0.55	-0.11235		0.55	4.84981
	0.551	-0.10769		0.551	4.84981
	0.552	-0.11235		0.552	4.88033
	0.553	-0.12168		0.553	4.88033
	0.554	-0.12635		0.554	4.84981
	0.555	-0.13102		0.555	4.91085
	0.556	-0.15434		0.556	4.88033
	0.557	-0.18234		0.557	4.88033
	0.558	-0.20566		0.558	4.91085
	0.559	-0.20566		0.559	4.91085
	0.56	-0.20566		0.56	4.88033
	0.561	-0.201		0.561	4.88033
	0.562	-0.20566		0.562	4.84981
	0.563	-0.19633		0.563	4.88033
	0.564	-0.19167		0.564	4.91085
	0.565	-0.187		0.565	4.88033
	0.566	-0.16834		0.566	4.88033
	0.567	-0.13568		0.567	4.88033
	0.568	-0.11702		0.568	4.88033
	0.569	-0.10302		0.569	4.84981
	0.57	-0.10769		0.57	4.84981
	0.571	-0.10302		0.571	4.84981
	0.572	-0.11235		0.572	4.84981
	0.573	-0.11702		0.573	4.84981
	0.574	-0.12635		0.574	4.84981
	0.575	-0.13102		0.575	4.88033
	0.576	-0.15901		0.576	4.88033
	0.577	-0.187		0.577	4.88033
	0.578	-0.20566		0.578	4.88033
	0.579	-0.201		0.579	4.94136
	0.58	-0.20566		0.58	4.91085
	0.581	-0.201		0.581	4.88033
	0.582	-0.201		0.582	4.91085
	0.583	-0.19633		0.583	4.91085
	0.584	-0.19167		0.584	4.88033
	0.585	-0.187		0.585	4.84981
	0.586	-0.16834		0.586	4.84981
	0.587	-0.14035		0.587	4.88033
	0.588	-0.11235		0.588	4.88033
	0.589	-0.11235		0.589	4.84981
	0.59	-0.10302		0.59	4.88033
	0.591	-0.10302		0.591	4.88033
	0.592	-0.11235		0.592	4.84981
	0.593	-0.11235		0.593	4.88033
	0.594	-0.13102		0.594	4.88033
	0.595	-0.13102		0.595	4.88033
	0.596	-0.14968		0.596	4.88033
	0.597	-0.19167		0.597	4.91085
	0.598	-0.20566		0.598	4.91085
	0.599	-0.20566		0.599	4.91085
	0.6	-0.201		0.6	4.91085
	0.601	-0.20566		0.601	4.91085
	0.602	-0.20566		0.602	4.88033
	0.603	-0.19167		0.603	4.91085
	0.604	-0.187		0.604	4.91085
	0.605	-0.187		0.605	4.84981
	0.606	-0.16834		0.606	4.88033
	0.607	-0.13568		0.607	4.84981
	0.608	-0.10769		0.608	4.88033
	0.609	-0.11235		0.609	4.84981
	0.61	-0.11235		0.61	4.84981
	0.611	-0.11235		0.611	4.84981
	0.612	-0.11702		0.612	4.88033
	0.613	-0.11235		0.613	4.88033
	0.614	-0.12168		0.614	4.84981
	0.615	-0.13102		0.615	4.88033
	0.616	-0.15434		0.616	4.91085
	0.617	-0.187		0.617	4.91085
	0.618	-0.20566		0.618	4.94136
	0.619	-0.20566		0.619	4.94136
	0.62	-0.20566		0.62	4.88033
	0.621	-0.20566		0.621	4.88033
	0.622	-0.201		0.622	4.91085
	0.623	-0.19633		0.623	4.88033
	0.624	-0.187		0.624	4.91085
	0.625	-0.187		0.625	4.91085
	0.626	-0.16367		0.626	4.88033
	0.627	-0.14035		0.627	4.84981
	0.628	-0.11702		0.628	4.84981
	0.629	-0.11235		0.629	4.84981
	0.63	-0.10769		0.63	4.88033
	0.631	-0.10769		0.631	4.88033
	0.632	-0.11235		0.632	4.88033
	0.633	-0.11702		0.633	4.84981
	0.634	-0.12635		0.634	4.84981
	0.635	-0.12635		0.635	4.88033
	0.636	-0.15434		0.636	4.91085
	0.637	-0.19167		0.637	4.91085
	0.638	-0.20566		0.638	4.94136
	0.639	-0.20566		0.639	4.94136
	0.64	-0.201		0.64	4.91085
	0.641	-0.201		0.641	4.91085
	0.642	-0.20566		0.642	4.91085
	0.643	-0.201		0.643	4.91085
	0.644	-0.19167		0.644	4.91085
	0.645	-0.187		0.645	4.88033
	0.646	-0.16367		0.646	4.91085
	0.647	-0.13568		0.647	4.91085
	0.648	-0.12168		0.648	4.91085
	0.649	-0.11235		0.649	4.84981
	0.65	-0.10302		0.65	4.84981
	0.651	-0.11235		0.651	4.84981
	0.652	-0.11235		0.652	4.84981
	0.653	-0.12168		0.653	4.84981
	0.654	-0.12635		0.654	4.88033
	0.655	-0.12168		0.655	4.94136
	0.656	-0.15901		0.656	4.91085
	0.657	-0.187		0.657	4.88033
	0.658	-0.20566		0.658	4.94136
	0.659	-0.201		0.659	4.97188
	0.66	-0.20566		0.66	4.88033
	0.661	-0.20566		0.661	4.88033
	0.662	-0.20566		0.662	4.91085
	0.663	-0.19167		0.663	4.97188
	0.664	-0.19167		0.664	4.91085
	0.665	-0.187		0.665	4.91085
	0.666	-0.16367		0.666	4.88033
	0.667	-0.13568		0.667	4.91085
	0.668	-0.11235		0.668	4.88033
	0.669	-0.10302		0.669	4.88033
	0.67	-0.10769		0.67	4.88033
	0.671	-0.11235		0.671	4.94136
	0.672	-0.10769		0.672	4.88033
	0.673	-0.12635		0.673	4.88033
	0.674	-0.12635		0.674	4.88033
	0.675	-0.13102		0.675	4.91085
	0.676	-0.15434		0.676	4.94136
	0.677	-0.187		0.677	4.91085
	0.678	-0.21033		0.678	4.91085
	0.679	-0.20566		0.679	4.94136
	0.68	-0.20566		0.68	4.94136
	0.681	-0.20566		0.681	4.91085
	0.682	-0.201		0.682	4.91085
	0.683	-0.19167		0.683	4.94136
	0.684	-0.19167		0.684	4.91085
	0.685	-0.18234		0.685	4.91085
	0.686	-0.16834		0.686	4.91085
	0.687	-0.14035		0.687	4.84981
	0.688	-0.11702		0.688	4.88033
	0.689	-0.10769		0.689	4.88033
	0.69	-0.10769		0.69	4.88033
	0.691	-0.10769		0.691	4.91085
	0.692	-0.11235		0.692	4.91085
	0.693	-0.11702		0.693	4.88033
	0.694	-0.12635		0.694	4.91085
	0.695	-0.13102		0.695	4.91085
	0.696	-0.15434		0.696	4.94136
	0.697	-0.19167		0.697	4.94136
	0.698	-0.20566		0.698	4.91085
	0.699	-0.20566		0.699	4.91085
	0.7	-0.20566		0.7	4.94136
	0.701	-0.201		0.701	4.94136
	0.702	-0.20566		0.702	4.91085
	0.703	-0.19167		0.703	4.88033
	0.704	-0.19167		0.704	4.94136
	0.705	-0.187		0.705	4.91085
	0.706	-0.16834		0.706	4.91085
	0.707	-0.14035		0.707	4.91085
	0.708	-0.11702		0.708	4.88033
	0.709	-0.11235		0.709	4.88033
	0.71	-0.10769		0.71	4.88033
	0.711	-0.10769		0.711	4.91085
	0.712	-0.10769		0.712	4.88033
	0.713	-0.11702		0.713	4.94136
	0.714	-0.12635		0.714	4.91085
	0.715	-0.13102		0.715	4.91085
	0.716	-0.16367		0.716	4.91085
	0.717	-0.187		0.717	4.91085
	0.718	-0.21033		0.718	4.94136
	0.719	-0.20566		0.719	4.91085
	0.72	-0.201		0.72	4.97188
	0.721	-0.20566		0.721	4.91085
	0.722	-0.201		0.722	4.94136
	0.723	-0.19633		0.723	4.94136
	0.724	-0.19167		0.724	4.91085
	0.725	-0.187		0.725	4.91085
	0.726	-0.16834		0.726	4.94136
	0.727	-0.13568		0.727	4.94136
	0.728	-0.12168		0.728	4.94136
	0.729	-0.11235		0.729	4.88033
	0.73	-0.10769		0.73	4.88033
	0.731	-0.10302		0.731	4.91085
	0.732	-0.11702		0.732	4.88033
	0.733	-0.11235		0.733	4.88033
	0.734	-0.11702		0.734	4.91085
	0.735	-0.13102		0.735	4.91085
	0.736	-0.15901		0.736	4.91085
	0.737	-0.18234		0.737	4.94136
	0.738	-0.20566		0.738	4.94136
	0.739	-0.20566		0.739	4.94136
	0.74	-0.20566		0.74	4.94136
	0.741	-0.21033		0.741	4.91085
	0.742	-0.19167		0.742	4.94136
	0.743	-0.19633		0.743	4.94136
	0.744	-0.19167		0.744	4.94136
	0.745	-0.187		0.745	4.91085
	0.746	-0.16367		0.746	4.91085
	0.747	-0.13102		0.747	4.91085
	0.748	-0.11235		0.748	4.88033
	0.749	-0.11235		0.749	4.91085
	0.75	-0.11235		0.75	4.91085
	0.751	-0.11235		0.751	4.88033
	0.752	-0.11702		0.752	4.91085
	0.753	-0.12168		0.753	4.91085
	0.754	-0.13102		0.754	4.91085
	0.755	-0.12635		0.755	4.94136
	0.756	-0.16367		0.756	4.94136
	0.757	-0.19167		0.757	4.91085
	0.758	-0.20566		0.758	4.94136
	0.759	-0.20566		0.759	4.97188
	0.76	-0.20566		0.76	4.91085
	0.761	-0.20566		0.761	4.94136
	0.762	-0.201		0.762	4.94136
	0.763	-0.19167		0.763	4.94136
	0.764	-0.187		0.764	4.94136
	0.765	-0.19167		0.765	4.94136
	0.766	-0.16834		0.766	4.91085
	0.767	-0.13568		0.767	4.91085
	0.768	-0.11235		0.768	4.88033
	0.769	-0.10769		0.769	4.88033
	0.77	-0.11235		0.77	4.91085
	0.771	-0.10769		0.771	4.88033
	0.772	-0.11702		0.772	4.88033
	0.773	-0.11702		0.773	4.91085
	0.774	-0.12168		0.774	4.91085
	0.775	-0.13568		0.775	4.91085
	0.776	-0.16367		0.776	4.94136
	0.777	-0.19167		0.777	4.91085
	0.778	-0.20566		0.778	4.94136
	0.779	-0.201		0.779	4.91085
	0.78	-0.20566		0.78	4.91085
	0.781	-0.201		0.781	4.94136
	0.782	-0.19633		0.782	4.94136
	0.783	-0.19633		0.783	4.94136
	0.784	-0.19167		0.784	4.97188
	0.785	-0.187		0.785	4.88033
	0.786	-0.15901		0.786	4.91085
	0.787	-0.13102		0.787	4.94136
	0.788	-0.11702		0.788	4.84981
	0.789	-0.11235		0.789	4.91085
	0.79	-0.11235		0.79	4.94136
	0.791	-0.11235		0.791	4.91085
	0.792	-0.12168		0.792	4.91085
	0.793	-0.11702		0.793	4.91085
	0.794	-0.13102		0.794	4.94136
	0.795	-0.12635		0.795	4.91085
	0.796	-0.16367		0.796	4.91085
	0.797	-0.19167		0.797	4.94136
	0.798	-0.20566		0.798	4.94136
	0.799	-0.20566		0.799	4.94136
	0.8	-0.20566		0.8	4.94136
	0.801	-0.20566		0.801	4.94136
	0.802	-0.201		0.802	4.94136
	0.803	-0.19633		0.803	4.94136
	0.804	-0.19633		0.804	4.91085
	0.805	-0.187		0.805	4.94136
	0.806	-0.16367		0.806	4.91085
	0.807	-0.13568		0.807	4.94136
	0.808	-0.11235		0.808	4.94136
	0.809	-0.11235		0.809	4.91085
	0.81	-0.10769		0.81	4.94136
	0.811	-0.10769		0.811	4.94136
	0.812	-0.11235		0.812	4.88033
	0.813	-0.11702		0.813	4.91085
	0.814	-0.12635		0.814	4.94136
	0.815	-0.12635		0.815	4.94136
	0.816	-0.16367		0.816	4.91085
	0.817	-0.187		0.817	4.94136
	0.818	-0.20566		0.818	4.94136
	0.819	-0.201		0.819	4.97188
	0.82	-0.20566		0.82	4.97188
	0.821	-0.20566		0.821	4.97188
	0.822	-0.19633		0.822	4.97188
	0.823	-0.19633		0.823	4.94136
	0.824	-0.19167		0.824	4.94136
	0.825	-0.187		0.825	4.91085
	0.826	-0.16367		0.826	4.94136
	0.827	-0.13102		0.827	4.88033
	0.828	-0.11235		0.828	4.94136
	0.829	-0.11235		0.829	4.88033
	0.83	-0.11235		0.83	4.91085
	0.831	-0.10769		0.831	4.94136
	0.832	-0.11235		0.832	4.91085
	0.833	-0.11702		0.833	4.91085
	0.834	-0.12168		0.834	4.94136
	0.835	-0.13102		0.835	4.91085
	0.836	-0.15434		0.836	4.94136
	0.837	-0.19167		0.837	4.97188
	0.838	-0.20566		0.838	4.94136
	0.839	-0.20566		0.839	4.91085
	0.84	-0.201		0.84	4.94136
	0.841	-0.20566		0.841	4.91085
	0.842	-0.20566		0.842	4.97188
	0.843	-0.201		0.843	4.94136
	0.844	-0.187		0.844	4.97188
	0.845	-0.187		0.845	4.94136
	0.846	-0.16367		0.846	4.94136
	0.847	-0.13568		0.847	4.94136
	0.848	-0.11702		0.848	4.94136
	0.849	-0.11235		0.849	4.91085
	0.85	-0.11235		0.85	4.94136
	0.851	-0.10769		0.851	4.94136
	0.852	-0.11235		0.852	4.91085
	0.853	-0.11702		0.853	4.91085
	0.854	-0.12635		0.854	4.91085
	0.855	-0.14035		0.855	4.97188
	0.856	-0.15901		0.856	4.91085
	0.857	-0.187		0.857	4.97188
	0.858	-0.20566		0.858	4.94136
	0.859	-0.20566		0.859	4.97188
	0.86	-0.19633		0.86	4.94136
	0.861	-0.201		0.861	4.94136
	0.862	-0.201		0.862	5.0024
	0.863	-0.19633		0.863	4.97188
	0.864	-0.19633		0.864	4.94136
	0.865	-0.187		0.865	4.97188
	0.866	-0.15901		0.866	4.94136
	0.867	-0.12635		0.867	4.91085
	0.868	-0.11702		0.868	4.91085
	0.869	-0.11702		0.869	4.88033
	0.87	-0.10302		0.87	4.91085
	0.871	-0.11235		0.871	4.94136
	0.872	-0.11235		0.872	4.91085
	0.873	-0.12168		0.873	4.91085
	0.874	-0.12635		0.874	4.91085
	0.875	-0.13102		0.875	4.91085
	0.876	-0.16834		0.876	4.97188
	0.877	-0.19167		0.877	4.97188
	0.878	-0.20566		0.878	4.97188
	0.879	-0.20566		0.879	4.94136
	0.88	-0.201		0.88	4.97188
	0.881	-0.20566		0.881	4.94136
	0.882	-0.201		0.882	4.94136
	0.883	-0.201		0.883	4.97188
	0.884	-0.187		0.884	4.97188
	0.885	-0.187		0.885	4.91085
	0.886	-0.16367		0.886	4.97188
	0.887	-0.13568		0.887	4.91085
	0.888	-0.11235		0.888	4.91085
	0.889	-0.11235		0.889	4.94136
	0.89	-0.10769		0.89	4.94136
	0.891	-0.11702		0.891	4.94136
	0.892	-0.11235		0.892	4.94136
	0.893	-0.11702		0.893	4.91085
	0.894	-0.12168		0.894	4.91085
	0.895	-0.13102		0.895	4.94136
	0.896	-0.16834		0.896	4.97188
	0.897	-0.19167		0.897	4.97188
	0.898	-0.20566		0.898	4.94136
	0.899	-0.20566		0.899	4.94136
	0.9	-0.20566		0.9	4.94136
	0.901	-0.20566		0.901	4.91085
	0.902	-0.201		0.902	4.94136
	0.903	-0.19633		0.903	4.91085
	0.904	-0.19633		0.904	4.91085
	0.905	-0.19167		0.905	4.94136
	0.906	-0.15901		0.906	4.94136
	0.907	-0.14035		0.907	4.91085
	0.908	-0.11235		0.908	4.91085
	0.909	-0.11235		0.909	4.88033
	0.91	-0.10769		0.91	4.91085
	0.911	-0.10769		0.911	4.91085
	0.912	-0.12168		0.912	4.91085
	0.913	-0.11702		0.913	4.88033
	0.914	-0.13102		0.914	4.91085
	0.915	-0.13102		0.915	4.91085
	0.916	-0.16834		0.916	4.94136
	0.917	-0.19633		0.917	4.91085
	0.918	-0.20566		0.918	4.94136
	0.919	-0.20566		0.919	4.97188
	0.92	-0.20566		0.92	4.94136
	0.921	-0.20566		0.921	4.91085
	0.922	-0.201		0.922	4.97188
	0.923	-0.19633		0.923	4.88033
	0.924	-0.187		0.924	4.91085
	0.925	-0.187		0.925	4.91085
	0.926	-0.15901		0.926	4.88033
	0.927	-0.13102		0.927	4.88033
	0.928	-0.11702		0.928	4.91085
	0.929	-0.11235		0.929	4.84981
	0.93	-0.10769		0.93	4.88033
	0.931	-0.10302		0.931	4.84981
	0.932	-0.11702		0.932	4.84981
	0.933	-0.12635		0.933	4.88033
	0.934	-0.12168		0.934	4.84981
	0.935	-0.13568		0.935	4.84981
	0.936	-0.16367		0.936	4.88033
	0.937	-0.19633		0.937	4.91085
	0.938	-0.20566		0.938	4.88033
	0.939	-0.201		0.939	4.88033
	0.94	-0.19633		0.94	4.84981
	0.941	-0.201		0.941	4.88033
	0.942	-0.19167		0.942	4.88033
	0.943	-0.19167		0.943	4.84981
	0.944	-0.187		0.944	4.84981
	0.945	-0.18234		0.945	4.81929
	0.946	-0.14968		0.946	4.81929
	0.947	-0.12168		0.947	4.84981
	0.948	-0.10769		0.948	4.81929
	0.949	-0.10302		0.949	4.78877
	0.95	-0.09836		0.95	4.78877
	0.951	-0.09836		0.951	4.78877
	0.952	-0.10302		0.952	4.78877
	0.953	-0.11235		0.953	4.78877
	0.954	-0.11702		0.954	4.78877
	0.955	-0.12168		0.955	4.78877
	0.956	-0.14968		0.956	4.75826
	0.957	-0.17301		0.957	4.78877
	0.958	-0.187		0.958	4.78877
	0.959	-0.187		0.959	4.75826
	0.96	-0.187		0.96	4.78877
	0.961	-0.19167		0.961	4.75826
	0.962	-0.18234		0.962	4.75826
	0.963	-0.18234		0.963	4.72774
	0.964	-0.17301		0.964	4.72774
	0.965	-0.16367		0.965	4.72774
	0.966	-0.13102		0.966	4.69722
	0.967	-0.10302		0.967	4.6667
	0.968	-0.08436		0.968	4.6667
	0.969	-0.07969		0.969	4.63619
	0.97	-0.08436		0.97	4.60567
	0.971	-0.08436		0.971	4.57515
	0.972	-0.08436		0.972	4.57515
	0.973	-0.08436		0.973	4.57515
	0.974	-0.09369		0.974	4.57515
	0.975	-0.09836		0.975	4.57515
	0.976	-0.13102		0.976	4.54463
	0.977	-0.15901		0.977	4.51412
	0.978	-0.16834		0.978	4.51412
	0.979	-0.16834		0.979	4.51412
	0.98	-0.16834		0.98	4.4836
	0.981	-0.15434		0.981	4.45308
	0.982	-0.15434		0.982	4.42256
	0.983	-0.14501		0.983	4.42256
	0.984	-0.14035		0.984	4.36153
	0.985	-0.12635		0.985	4.36153
	0.986	-0.10769		0.986	4.26998
	0.987	-0.0657		0.987	4.30049
	0.988	-0.0517		0.988	4.23946
	0.989	-0.0517		0.989	4.17842
	0.99	-0.04237		0.99	4.17842
	0.991	-0.0377		0.991	4.11739
	0.992	-0.04237		0.992	4.05635
	0.993	-0.04704		0.993	4.02584
	0.994	-0.0517		0.994	4.02584
	0.995	-0.04704		0.995	3.9648
	0.996	-0.08436		0.996	3.90377
	0.997	-0.11702		0.997	3.84273
	0.998	-0.11702		0.998	3.78169
	0.999	-0.10769		0.999	3.75118
	1	-0.09836		1	3.62911
	1.001	-0.09836		1.001	3.56807
	1.002	-0.09369		1.002	3.446
	1.003	-0.08903		1.003	3.35445
	1.004	-0.07503		1.004	3.29341
	1.005	-0.06103		1.005	3.14083
	1.006	-0.03304		1.006	3.04927
	1.007	-0.00505		1.007	2.89669
	1.008	0.01828		1.008	2.71358
	1.009	0.03694		1.009	2.56099
	1.01	0.04161		1.01	2.4084
	1.011	0.04161		1.011	2.19478
	1.012	0.04161		1.012	1.98116
	1.013	0.04628		1.013	1.7065
	1.014	0.04161		1.014	1.43184
	1.015	0.03694		1.015	1.12667
	1.016	0.01828		1.016	0.79097
	1.017	-0.000380671		1.017	0.33321
	1.018	-0.00505		1.018	-0.15507
	1.019	0.00429		1.019	-0.76543
	1.02	0.01362		1.02	-1.49785
	1.021	0.02295		1.021	-2.32182
	1.022	0.03694		1.022	-3.51201
	1.023	0.06027		1.023	-4.8853
	1.024	0.06494		1.024	-6.92998
	1.025	0.0836		1.025	-9.76811
	1.026	0.11626		1.026	-12.4842
	1.027	0.16291		1.027	-11.9959
	1.028	0.19091		1.028	-11.4161
	1.029	0.19557		1.029	-11.9654
	1.03	0.21423		1.03	-13.003
	1.031	0.22357		1.031	-13.4913
	1.032	0.2329		1.032	-13.6438
	1.033	0.25622		1.033	-13.6438
	1.034	0.26556		1.034	-13.9795
	1.035	0.26089		1.035	-13.9185
	1.036	0.25622		1.036	-13.7659
	1.037	0.24689		1.037	-13.888
	1.038	0.24689		1.038	-14.2542
	1.039	0.27022		1.039	-14.4068
	1.04	0.28422		1.04	-14.6509
	1.041	0.30754		1.041	-14.712
	1.042	0.33554		1.042	-14.8035
	1.043	0.35887		1.043	-14.8645
	1.044	0.38686		1.044	-14.834
	1.045	0.42885		1.045	-15.1697
	1.046	0.47084		1.046	-15.2002
	1.047	0.53616		1.047	-15.5054
	1.048	0.58281		1.048	-15.597
	1.049	0.61547		1.049	-15.7496
	1.05	0.65746		1.05	-15.7801
	1.051	0.69945		1.051	-15.7496
	1.052	0.72744		1.052	-15.719
	1.053	0.7741		1.053	-15.6275
	1.054	0.81609		1.054	-15.4749
	1.055	0.84875		1.055	-15.3528
	1.056	0.87674		1.056	-15.2308
	1.057	0.90473		1.057	-15.1392
	1.058	0.95139		1.058	-15.0171
	1.059	1.02137		1.059	-14.9561
	1.06	1.09135		1.06	-14.9256
	1.061	1.166		1.061	-14.8035
	1.062	1.24532		1.062	-14.8035
	1.063	1.33863		1.063	-14.712
	1.064	1.44127		1.064	-14.6509
	1.065	1.55791		1.065	-14.4678
	1.066	1.71187		1.066	-14.1626
	1.067	1.86583		1.067	-13.9185
	1.068	2.03379		1.068	-13.7049
	1.069	2.19242		1.069	-13.3997
	1.07	2.3837		1.07	-13.0945
	1.071	2.58899		1.071	-12.8199
	1.072	2.81293		1.072	-12.2095
	1.073	3.06021		1.073	-10.2869
	1.074	3.33547		1.074	-8.42534
	1.075	3.65273		1.075	-6.89946
	1.076	3.99331		1.076	-5.37358
	1.077	4.39455		1.077	-4.09184
	1.078	4.89842		1.078	-2.96269
	1.079	5.5236		1.079	-1.98613
	1.08	6.29808		1.08	-1.0706
	1.081	7.25918		1.081	-0.21611
	1.082	8.50021		1.082	0.45528
	1.083	10.1565		1.083	1.09615
	1.084	12.5079		1.084	1.49288
	1.085	14.6074		1.085	1.92012
	1.086	14.5607		1.086	2.34737
	1.087	15.6245		1.087	2.68306
	1.088	15.8531		1.088	2.98824
	1.089	15.7738		1.089	3.20186
	1.09	14.9573		1.09	3.50704
	1.091	14.4301		1.091	3.69014
	1.092	13.7629		1.092	3.90377
	1.093	13.1751		1.093	4.08687
	1.094	12.8485		1.094	4.26998
	1.095	12.6619		1.095	4.36153
	1.096	12.3679		1.096	4.54463
	1.097	11.9387		1.097	4.63619
	1.098	11.5561		1.098	4.72774
	1.099	11.2809		1.099	4.91085
	1.1	11.0802		1.1	4.97188
	1.101	11.3322		1.101	5.06343
	1.102	11.6961		1.102	5.12447
	1.103	11.7334		1.103	5.21602
	1.104	11.8407		1.104	5.24654
	1.105	11.9154		1.105	5.33809
	1.106	11.92		1.106	5.36861
	1.107	11.92		1.107	5.39913
	1.108	11.8687		1.108	5.42964
	1.109	11.8314		1.109	5.46016
	1.11	11.7941		1.11	5.5212
	1.111	11.7194		1.111	5.55171
	1.112	11.5935		1.112	5.58223
	1.113	11.4162		1.113	5.64327
	1.114	11.1922		1.114	5.7043
	1.115	10.8843		1.115	5.7043
	1.116	10.4784		1.116	5.76534
	1.117	9.93719		1.117	5.76534
	1.118	9.16272		1.118	5.82637
	1.119	8.14097		1.119	5.88741
	1.12	7.00258		1.12	5.88741
	1.121	5.73822		1.121	5.85689
	1.122	4.42721		1.122	5.94844
	1.123	3.13485		1.123	5.91793
	1.124	1.94514		1.124	5.91793
	1.125	0.79743		1.125	5.91793
	1.126	-0.33163		1.126	5.97896
	1.127	-1.47469		1.127	5.94844
	1.128	-2.53843		1.128	5.97896
	1.129	-3.49953		1.129	5.97896
	1.13	-4.31133		1.13	5.97896
	1.131	-5.02982		1.131	5.97896
	1.132	-5.65033		1.132	6.07051
	1.133	-6.17754		1.133	6.04
	1.134	-6.63009		1.134	6.07051
	1.135	-7.04066		1.135	6.13155
	1.136	-7.4279		1.136	6.07051
	1.137	-7.74516		1.137	6.13155
	1.138	-7.99243		1.138	6.10103
	1.139	-8.20238		1.139	6.13155
	1.14	-8.38433		1.14	6.13155
	1.141	-8.56629		1.141	6.13155
	1.142	-8.7949		1.142	6.19258
	1.143	-8.97686		1.143	6.19258
	1.144	-9.11216		1.144	6.19258
	1.145	-9.21013		1.145	6.2231
	1.146	-9.27078		1.146	6.16207
	1.147	-9.31277		1.147	6.16207
	1.148	-9.36876		1.148	6.16207
	1.149	-9.42008		1.149	6.2231
	1.15	-9.46207		1.15	6.19258
	1.151	-9.49006		1.151	6.2231
	1.152	-9.51806		1.152	6.19258
	1.153	-9.54138		1.153	6.19258
	1.154	-9.54138		1.154	6.2231
	1.155	-9.55538		1.155	6.19258
	1.156	-9.58337		1.156	6.2231
	1.157	-9.6067		1.157	6.25362
	1.158	-9.58337		1.158	6.25362
	1.159	-9.55538		1.159	6.25362
	1.16	-9.53205		1.16	6.25362
	1.161	-9.49473		1.161	6.28414
	1.162	-9.4574		1.162	6.31465
	1.163	-9.41541		1.163	6.28414
	1.164	-9.36876		1.164	6.28414
	1.165	-9.31744		1.165	6.2231
	1.166	-9.25212		1.166	6.28414
	1.167	-9.18214		1.167	6.28414
	1.168	-9.12149		1.168	6.25362
	1.169	-9.07483		1.169	6.25362
	1.17	-9.03284		1.17	6.28414
	1.171	-8.98152		1.171	6.25362
	1.172	-8.93953		1.172	6.25362
	1.173	-8.90221		1.173	6.25362
	1.174	-8.85089		1.174	6.25362
	1.175	-8.81823		1.175	6.25362
	1.176	-8.79956		1.176	6.31465
	1.177	-8.77624		1.177	6.34517
	1.178	-8.74358		1.178	6.31465
	1.179	-8.67826		1.179	6.28414
	1.18	-8.62694		1.18	6.34517
	1.181	-8.58028		1.181	6.34517
	1.182	-8.52896		1.182	6.37569
	1.183	-8.47298		1.183	6.31465
	1.184	-8.42632		1.184	6.34517
	1.185	-8.36567		1.185	6.25362
	1.186	-8.28636		1.186	6.28414
	1.187	-8.21171		1.187	6.31465
	1.188	-8.16039		1.188	6.28414
	1.189	-8.1044		1.189	6.28414
	1.19	-8.05308		1.19	6.31465
	1.191	-8.01576		1.191	6.28414
	1.192	-7.9691		1.192	6.34517
	1.193	-7.93178		1.193	6.34517
	1.194	-7.88979		1.194	6.34517
	1.195	-7.85713		1.195	6.37569
	1.196	-7.8478		1.196	6.37569
	1.197	-7.82913		1.197	6.34517
	1.198	-7.79648		1.198	6.34517
	1.199	-7.74982		1.199	6.37569
	1.2	-7.6985		1.2	6.34517
	1.201	-7.65184		1.201	6.34517
	1.202	-7.60986		1.202	6.37569
	1.203	-7.56787		1.203	6.37569
	1.204	-7.51654		1.204	6.31465
	1.205	-7.46522		1.205	6.31465
	1.206	-7.39524		1.206	6.34517
	1.207	-7.32992		1.207	6.34517
	1.208	-7.26927		1.208	6.34517
	1.209	-7.22728		1.209	6.31465
	1.21	-7.18996		1.21	6.34517
	1.211	-7.15263		1.211	6.31465
	1.212	-7.11531		1.212	6.31465
	1.213	-7.08732		1.213	6.31465
	1.214	-7.04999		1.214	6.34517
	1.215	-7.02666		1.215	6.37569
	1.216	-7.022		1.216	6.37569
	1.217	-7.008		1.217	6.37569
	1.218	-6.97068		1.218	6.40621
	1.219	-6.94268		1.219	6.37569
	1.22	-6.89603		1.22	6.37569
	1.221	-6.86337		1.221	6.40621
	1.222	-6.81672		1.222	6.37569
	1.223	-6.77939		1.223	6.37569
	1.224	-6.73274		1.224	6.34517
	1.225	-6.69541		1.225	6.37569
	1.226	-6.63476		1.226	6.31465
	1.227	-6.56478		1.227	6.31465
	1.228	-6.52279		1.228	6.34517
	1.229	-6.49013		1.229	6.37569
	1.23	-6.44347		1.23	6.37569
	1.231	-6.42015		1.231	6.34517
	1.232	-6.38749		1.232	6.37569
	1.233	-6.35949		1.233	6.37569
	1.234	-6.3315		1.234	6.40621
	1.235	-6.3175		1.235	6.37569
	1.236	-6.30817		1.236	6.40621
	1.237	-6.31284		1.237	6.40621
	1.238	-6.28018		1.238	6.40621
	1.239	-6.25219		1.239	6.40621
	1.24	-6.21953		1.24	6.37569
	1.241	-6.1822		1.241	6.40621
	1.242	-6.14488		1.242	6.40621
	1.243	-6.10756		1.243	6.40621
	1.244	-6.07023		1.244	6.40621
	1.245	-6.04224		1.245	6.37569
	1.246	-5.97692		1.246	6.40621
	1.247	-5.91627		1.247	6.37569
	1.248	-5.87894		1.248	6.37569
	1.249	-5.84162		1.249	6.37569
	1.25	-5.80896		1.25	6.40621
	1.251	-5.78563		1.251	6.37569
	1.252	-5.77164		1.252	6.34517
	1.253	-5.74364		1.253	6.40621
	1.254	-5.72498		1.254	6.37569
	1.255	-5.71099		1.255	6.37569
	1.256	-5.71565		1.256	6.43672
	1.257	-5.71099		1.257	6.40621
	1.258	-5.68766		1.258	6.40621
	1.259	-5.66433		1.259	6.40621
	1.26	-5.63167		1.26	6.40621
	1.261	-5.60834		1.261	6.40621
	1.262	-5.57102		1.262	6.40621
	1.263	-5.54769		1.263	6.37569
	1.264	-5.5057		1.264	6.40621
	1.265	-5.48237		1.265	6.40621
	1.266	-5.42639		1.266	6.43672
	1.267	-5.3704		1.267	6.37569
	1.268	-5.33774		1.268	6.34517
	1.269	-5.30042		1.269	6.40621
	1.27	-5.28176		1.27	6.37569
	1.271	-5.25843		1.271	6.37569
	1.272	-5.23977		1.272	6.37569
	1.273	-5.22577		1.273	6.34517
	1.274	-5.20244		1.274	6.40621
	1.275	-5.20244		1.275	6.40621
	1.276	-5.20244		1.276	6.40621
	1.277	-5.20711		1.277	6.40621
	1.278	-5.18845		1.278	6.46724
	1.279	-5.16045		1.279	6.40621
	1.28	-5.13246		1.28	6.37569
	1.281	-5.11846		1.281	6.40621
	1.282	-5.09047		1.282	6.40621
	1.283	-5.06248		1.283	6.37569
	1.284	-5.03448		1.284	6.40621
	1.285	-5.00183		1.285	6.37569
	1.286	-4.95051		1.286	6.31465
	1.287	-4.90385		1.287	6.34517
	1.288	-4.87119		1.288	6.34517
	1.289	-4.83853		1.289	6.37569
	1.29	-4.82454		1.29	6.37569
	1.291	-4.80121		1.291	6.37569
	1.292	-4.78721		1.292	6.34517
	1.293	-4.77321		1.293	6.37569
	1.294	-4.75922		1.294	6.40621
	1.295	-4.74989		1.295	6.40621
	1.296	-4.76855		1.296	6.37569
	1.297	-4.77788		1.297	6.37569
	1.298	-4.75455		1.298	6.40621
	1.299	-4.72656		1.299	6.37569
	1.3	-4.71723		1.3	6.37569
	1.301	-4.6939		1.301	6.37569
	1.302	-4.66591		1.302	6.37569
	1.303	-4.64258		1.303	6.37569
	1.304	-4.61925		1.304	6.34517
	1.305	-4.58659		1.305	6.34517
	1.306	-4.53994		1.306	6.34517
	1.307	-4.49795		1.307	6.31465
	1.308	-4.46529		1.308	6.28414
	1.309	-4.44196		1.309	6.34517
	1.31	-4.42797		1.31	6.34517
	1.311	-4.4093		1.311	6.34517
	1.312	-4.39531		1.312	6.31465
	1.313	-4.38598		1.313	6.31465
	1.314	-4.37664		1.314	6.34517
	1.315	-4.36731		1.315	6.34517
	1.316	-4.39064		1.316	6.28414
	1.317	-4.39531		1.317	6.34517
	1.318	-4.38131		1.318	6.37569
	1.319	-4.36265		1.319	6.31465
	1.32	-4.34865		1.32	6.31465
	1.321	-4.32532		1.321	6.34517
	1.322	-4.302		1.322	6.28414
	1.323	-4.29267		1.323	6.31465
	1.324	-4.26467		1.324	6.28414
	1.325	-4.23668		1.325	6.25362
	1.326	-4.19002		1.326	6.25362
	1.327	-4.14803		1.327	6.25362
	1.328	-4.11538		1.328	6.2231
	1.329	-4.10604		1.329	6.19258
	1.33	-4.07805		1.33	6.28414
	1.331	-4.06872		1.331	6.2231
	1.332	-4.05939		1.332	6.2231
	1.333	-4.04539		1.333	6.2231
	1.334	-4.03606		1.334	6.25362
	1.335	-4.03606		1.335	6.19258
	1.336	-4.05472		1.336	6.25362
	1.337	-4.06405		1.337	6.2231
	1.338	-4.05006		1.338	6.19258
	1.339	-4.0314		1.339	6.19258
	1.34	-4.0174		1.34	6.2231
	1.341	-3.99874		1.341	6.19258
	1.342	-3.97541		1.342	6.16207
	1.343	-3.95675		1.343	6.16207
	1.344	-3.93808		1.344	6.13155
	1.345	-3.91009		1.345	6.10103
	1.346	-3.8681		1.346	6.07051
	1.347	-3.82611		1.347	6.07051
	1.348	-3.80278		1.348	6.04
	1.349	-3.78412		1.349	6.00948
	1.35	-3.77013		1.35	6.04
	1.351	-3.75146		1.351	6.00948
	1.352	-3.74213		1.352	5.97896
	1.353	-3.7328		1.353	5.97896
	1.354	-3.72347		1.354	5.94844
	1.355	-3.72814		1.355	5.94844
	1.356	-3.74213		1.356	5.91793
	1.357	-3.75146		1.357	5.91793
	1.358	-3.74213		1.358	5.88741
	1.359	-3.72347		1.359	5.88741
	1.36	-3.70947		1.36	5.82637
	1.361	-3.69081		1.361	5.82637
	1.362	-3.67215		1.362	5.76534
	1.363	-3.65815		1.363	5.79585
	1.364	-3.63483		1.364	5.73482
	1.365	-3.60217		1.365	5.67378
	1.366	-3.56484		1.366	5.67378
	1.367	-3.52285		1.367	5.58223
	1.368	-3.49953		1.368	5.49068
	1.369	-3.48553		1.369	5.49068
	1.37	-3.4622		1.37	5.46016
	1.371	-3.44821		1.371	5.36861
	1.372	-3.43887		1.372	5.33809
	1.373	-3.42954		1.373	5.27706
	1.374	-3.42488		1.374	5.21602
	1.375	-3.41555		1.375	5.15499
	1.376	-3.43887		1.376	5.09395
	1.377	-3.45287		1.377	5.03292
	1.378	-3.43887		1.378	4.97188
	1.379	-3.41555		1.379	4.81929
	1.38	-3.40622		1.38	4.72774
	1.381	-3.38755		1.381	4.6667
	1.382	-3.36423		1.382	4.51412
	1.383	-3.34556		1.383	4.42256
	1.384	-3.31757		1.384	4.26998
	1.385	-3.28958		1.385	4.11739
	1.386	-3.24759		1.386	3.99532
	1.387	-3.2056		1.387	3.75118
	1.388	-3.1776		1.388	3.56807
	1.389	-3.15428		1.389	3.35445
	1.39	-3.14028		1.39	3.11031
	1.391	-3.12628		1.391	2.83565
	1.392	-3.11695		1.392	2.46944
	1.393	-3.10295		1.393	2.13375
	1.394	-3.08429		1.394	1.73702
	1.395	-3.08429		1.395	1.27925
	1.396	-3.09362		1.396	0.72994
	1.397	-3.09829		1.397	0.08907
	1.398	-3.08896		1.398	-0.64335
	1.399	-3.06563		1.399	-1.55888
	1.4	-3.03297		1.4	-2.68803
	1.401	-3.01898		1.401	-4.06132
	1.402	-2.99098		1.402	-5.89238
	1.403	-2.96299		1.403	-8.39482
	1.404	-2.935		1.404	-11.5381
	1.405	-2.89767		1.405	-12.6978
	1.406	-2.85102		1.406	-12.0875
	1.407	-2.80903		1.407	-11.355
	1.408	-2.76704		1.408	-12.5147
	1.409	-2.73904		1.409	-13.2166
	1.41	-2.71105		1.41	-13.7964
	1.411	-2.68772		1.411	-14.01
	1.412	-2.66906		1.412	-13.827
	1.413	-2.64107		1.413	-14.2237
	1.414	-2.62241		1.414	-14.1016
	1.415	-2.60841		1.415	-14.1321
	1.416	-2.59908		1.416	-14.2847
	1.417	-2.59908		1.417	-14.3458
	1.418	-2.57575		1.418	-14.3458
	1.419	-2.53843		1.419	-14.4373
	1.42	-2.5011		1.42	-14.4983
	1.421	-2.45911		1.421	-14.4983
	1.422	-2.42645		1.422	-14.6509
	1.423	-2.37513		1.423	-15.3223
	1.424	-2.32381		1.424	-15.719
	1.425	-2.27249		1.425	-16.0242
	1.426	-2.19784		1.426	-16.1463
	1.427	-2.11386		1.427	-16.3294
	1.428	-2.05321		1.428	-16.2989
	1.429	-1.98789		1.429	-16.1463
	1.43	-1.93191		1.43	-16.0547
	1.431	-1.86659		1.431	-15.8106
	1.432	-1.81061		1.432	-15.6275
	1.433	-1.74529		1.433	-15.6275
	1.434	-1.66597		1.434	-15.597
	1.435	-1.60999		1.435	-15.597
	1.436	-1.55867		1.436	-15.5359
	1.437	-1.49335		1.437	-15.3528
	1.438	-1.39071		1.438	-15.3223
	1.439	-1.28807		1.439	-15.2308
	1.44	-1.18076		1.44	-15.1087
	1.441	-1.05012		1.441	-14.834
	1.442	-0.91016		1.442	-14.5899
	1.443	-0.74686		1.443	-14.3763
	1.444	-0.57424		1.444	-14.1016
	1.445	-0.36896		1.445	-13.9795
	1.446	-0.14501		1.446	-13.7964
	1.447	0.11626		1.447	-13.5523
	1.448	0.38219		1.448	-13.2166
	1.449	0.68545		1.449	-12.6673
	1.45	1.01671		1.45	-11.9349
	1.451	1.37595		1.451	-11.1109
	1.452	1.78652		1.452	-9.52397
	1.453	2.23441		1.453	-6.92998
	1.454	2.76161		1.454	-5.12944
	1.455	3.36813		1.455	-3.72563
	1.456	4.07729		1.456	-2.65752
	1.457	4.96841		1.457	-1.74199
	1.458	6.13945		1.458	-0.97905
	1.459	7.61376		1.459	-0.33818
	1.46	9.53129		1.46	0.30269
	1.461	12.1813		1.461	0.91304
	1.462	15.3026		1.462	1.37081
	1.463	15.6851		1.463	1.76753
	1.464	16.5902		1.464	2.13375
	1.465	16.8562		1.465	2.46944
	1.466	16.9122		1.466	2.7441
	1.467	16.189		1.467	3.01876
	1.468	15.7225		1.468	3.17134
	1.469	15.0366		1.469	3.41548
	1.47	14.4348		1.47	3.59859
	1.471	14.0848		1.471	3.75118
	1.472	13.8469		1.472	3.93428
	1.473	13.5436		1.473	4.08687
	1.474	13.2077		1.474	4.20894
	1.475	12.8625		1.475	4.36153
	1.476	12.6059		1.476	4.4836
	1.477	12.4146		1.477	4.63619
	1.478	12.6525		1.478	4.6667
	1.479	12.9698		1.479	4.78877
	1.48	13.0211		1.48	4.81929
	1.481	13.0211		1.481	4.91085
	1.482	13.0024		1.482	4.94136
	1.483	12.9325		1.483	5.0024
	1.484	12.8625		1.484	5.06343
	1.485	12.8345		1.485	5.09395
	1.486	12.8112		1.486	5.12447
	1.487	12.7552		1.487	5.1855
	1.488	12.6105		1.488	5.1855
	1.489	12.4332		1.489	5.21602
	1.49	12.186		1.49	5.30757
	1.491	11.9061		1.491	5.30757
	1.492	11.5795		1.492	5.36861
	1.493	11.1782		1.493	5.39913
	1.494	10.7117		1.494	5.42964
	1.495	10.1005		1.495	5.42964
	1.496	9.17671		1.496	5.5212
	1.497	8.06632		1.497	5.5212
	1.498	6.80196		1.498	5.5212
	1.499	5.41163		1.499	5.5212
	1.5	3.96998		1.5	5.58223
	1.501	2.59832		1.501	5.58223
	1.502	1.28264		1.502	5.61275
	1.503	-0.16367		1.503	5.64327
	1.504	-1.59132		1.504	5.64327
	1.505	-2.87434		1.505	5.64327
	1.506	-3.97074		1.506	5.67378
	1.507	-4.93651		1.507	5.64327
	1.508	-5.7763		1.508	5.67378
	1.509	-6.49946		1.509	5.67378
	1.51	-7.13397		1.51	5.7043
	1.511	-7.66118		1.511	5.64327
	1.512	-8.12306		1.512	5.7043
	1.513	-8.52896		1.513	5.73482
	1.514	-8.87421		1.514	5.76534
	1.515	-9.17747		1.515	5.73482
	1.516	-9.45274		1.516	5.79585
	1.517	-9.69068		1.517	5.82637
	1.518	-9.87264		1.518	5.79585
	1.519	-10.0313		1.519	5.82637
	1.52	-10.1666		1.52	5.76534
	1.521	-10.3392		1.521	5.88741
	1.522	-10.4792		1.522	5.85689
	1.523	-10.5958		1.523	5.88741
	1.524	-10.6704		1.524	5.88741
	1.525	-10.7171		1.525	5.85689
	1.526	-10.7404		1.526	5.88741
	1.527	-10.7637		1.527	5.85689
	1.528	-10.7871		1.528	5.85689
	1.529	-10.8104		1.529	5.88741
	1.53	-10.8151		1.53	5.88741
	1.531	-10.8291		1.531	5.91793
	1.532	-10.8384		1.532	5.91793
	1.533	-10.8291		1.533	5.91793
	1.534	-10.8197		1.534	5.94844
	1.535	-10.8197		1.535	5.94844
	1.536	-10.8244		1.536	5.97896
	1.537	-10.8151		1.537	5.97896
	1.538	-10.7871		1.538	6.00948
	1.539	-10.7358		1.539	5.97896
	1.54	-10.6984		1.54	5.97896
	1.541	-10.6518		1.541	6.00948
	1.542	-10.5958		1.542	6.00948
	1.543	-10.5445		1.543	6.04
	1.544	-10.4885		1.544	6.00948
	1.545	-10.4232		1.545	6.00948
	1.546	-10.3438		1.546	6.04
	1.547	-10.2692		1.547	5.97896
	1.548	-10.1992		1.548	5.94844
	1.549	-10.1479		1.549	6.00948
	1.55	-10.0966		1.55	6.00948
	1.551	-10.0406		1.551	6.00948
	1.552	-10.0033		1.552	5.97896
	1.553	-9.95195		1.553	5.97896
	1.554	-9.90063		1.554	6.04
	1.555	-9.86331		1.555	6.04
	1.556	-9.83998		1.556	6.04
	1.557	-9.80732		1.557	6.07051
	1.558	-9.75133		1.558	6.04
	1.559	-9.69068		1.559	6.07051
	1.56	-9.63936		1.56	6.10103
	1.561	-9.57871		1.561	6.04
	1.562	-9.52739		1.562	6.10103
	1.563	-9.46673		1.563	6.07051
	1.564	-9.40608		1.564	6.07051
	1.565	-9.3361		1.565	6.04
	1.566	-9.26612		1.566	6.07051
	1.567	-9.1868		1.567	6.07051
	1.568	-9.12615		1.568	6.07051
	1.569	-9.07017		1.569	6.10103
	1.57	-9.01884		1.57	6.04
	1.571	-8.97219		1.571	6.10103
	1.572	-8.9302		1.572	6.04
	1.573	-8.88354		1.573	6.07051
	1.574	-8.84155		1.574	6.10103
	1.575	-8.81356		1.575	6.07051
	1.576	-8.7949		1.576	6.10103
	1.577	-8.77157		1.577	6.07051
	1.578	-8.72025		1.578	6.13155
	1.579	-8.66893		1.579	6.10103
	1.58	-8.62694		1.58	6.10103
	1.581	-8.57562		1.581	6.13155
	1.582	-8.5243		1.582	6.16207
	1.583	-8.47298		1.583	6.13155
	1.584	-8.42166		1.584	6.10103
	1.585	-8.36567		1.585	6.10103
	1.586	-8.28636		1.586	6.10103
	1.587	-8.22104		1.587	6.10103
	1.588	-8.16505		1.588	6.10103
	1.589	-8.11373		1.589	6.16207
	1.59	-8.07174		1.59	6.10103
	1.591	-8.03442		1.591	6.13155
	1.592	-7.99243		1.592	6.13155
	1.593	-7.95977		1.593	6.16207
	1.594	-7.92244		1.594	6.16207
	1.595	-7.90378		1.595	6.13155
	1.596	-7.88979		1.596	6.13155
	1.597	-7.87579		1.597	6.19258
	1.598	-7.8338		1.598	6.19258
	1.599	-7.79648		1.599	6.19258
	1.6	-7.74982		1.6	6.19258
	1.601	-7.7125		1.601	6.16207
	1.602	-7.66584		1.602	6.19258
	1.603	-7.62385		1.603	6.2231
	1.604	-7.5772		1.604	6.16207
	1.605	-7.52588		1.605	6.10103
	1.606	-7.45589		1.606	6.16207
	1.607	-7.39524		1.607	6.19258
	1.608	-7.35325		1.608	6.16207
	1.609	-7.31126		1.609	6.16207
	1.61	-7.27394		1.61	6.13155
	1.611	-7.24594		1.611	6.16207
	1.612	-7.20862		1.612	6.16207
	1.613	-7.17596		1.613	6.19258
	1.614	-7.15263		1.614	6.19258
	1.615	-7.13397		1.615	6.2231
	1.616	-7.13397		1.616	6.2231
	1.617	-7.12464		1.617	6.19258
	1.618	-7.08265		1.618	6.25362
	1.619	-7.04999		1.619	6.25362
	1.62	-7.01733		1.62	6.19258
	1.621	-6.98001		1.621	6.25362
	1.622	-6.94268		1.622	6.2231
	1.623	-6.90069		1.623	6.25362
	1.624	-6.86337		1.624	6.2231
	1.625	-6.81205		1.625	6.19258
	1.626	-6.75606		1.626	6.19258
	1.627	-6.69541		1.627	6.19258
	1.628	-6.66742		1.628	6.19258
	1.629	-6.62543		1.629	6.19258
	1.63	-6.59277		1.63	6.19258
	1.631	-6.56478		1.631	6.19258
	1.632	-6.54145		1.632	6.19258
	1.633	-6.51812		1.633	6.19258
	1.634	-6.49013		1.634	6.2231
	1.635	-6.48546		1.635	6.2231
	1.636	-6.49013		1.636	6.2231
	1.637	-6.47613		1.637	6.25362
	1.638	-6.44347		1.638	6.2231
	1.639	-6.42481		1.639	6.2231
	1.64	-6.39215		1.64	6.2231
	1.641	-6.35949		1.641	6.2231
	1.642	-6.32217		1.642	6.2231
	1.643	-6.28951		1.643	6.2231
	1.644	-6.25685		1.644	6.2231
	1.645	-6.21486		1.645	6.19258
	1.646	-6.15888		1.646	6.19258
	1.647	-6.09822		1.647	6.19258
	1.648	-6.0749		1.648	6.25362
	1.649	-6.04224		1.649	6.2231
	1.65	-6.01891		1.65	6.19258
	1.651	-5.99092		1.651	6.19258
	1.652	-5.96759		1.652	6.19258
	1.653	-5.95826		1.653	6.2231
	1.654	-5.93027		1.654	6.25362
	1.655	-5.93027		1.655	6.2231
	1.656	-5.93493		1.656	6.25362
	1.657	-5.93027		1.657	6.2231
	1.658	-5.9116		1.658	6.25362
	1.659	-5.88361		1.659	6.2231
	1.66	-5.85562		1.66	6.19258
	1.661	-5.83229		1.661	6.2231
	1.662	-5.7903		1.662	6.2231
	1.663	-5.76697		1.663	6.2231
	1.664	-5.74364		1.664	6.2231
	1.665	-5.69699		1.665	6.2231
	1.666	-5.65033		1.666	6.19258
	1.667	-5.60368		1.667	6.16207
	1.668	-5.57102		1.668	6.2231
	1.669	-5.54769		1.669	6.25362
	1.67	-5.52436		1.67	6.2231
	1.671	-5.5057		1.671	6.2231
	1.672	-5.4917		1.672	6.19258
	1.673	-5.47304		1.673	6.2231
	1.674	-5.44972		1.674	6.2231
	1.675	-5.45905		1.675	6.2231
	1.676	-5.46371		1.676	6.2231
	1.677	-5.46838		1.677	6.25362
	1.678	-5.43572		1.678	6.25362
	1.679	-5.42172		1.679	6.2231
	1.68	-5.40306		1.68	6.2231
	1.681	-5.37507		1.681	6.2231
	1.682	-5.34707		1.682	6.2231
	1.683	-5.32375		1.683	6.19258
	1.684	-5.30042		1.684	6.19258
	1.685	-5.25843		1.685	6.19258
	1.686	-5.20711		1.686	6.2231
	1.687	-5.16512		1.687	6.16207
	1.688	-5.14179		1.688	6.16207
	1.689	-5.12779		1.689	6.19258
	1.69	-5.09047		1.69	6.19258
	1.691	-5.08114		1.691	6.19258
	1.692	-5.07181		1.692	6.16207
	1.693	-5.05315		1.693	6.19258
	1.694	-5.04382		1.694	6.19258
	1.695	-5.04848		1.695	6.2231
	1.696	-5.05781		1.696	6.2231
	1.697	-5.06248		1.697	6.19258
	1.698	-5.03915		1.698	6.19258
	1.699	-5.02515		1.699	6.16207
	1.7	-5.00183		1.7	6.16207
	1.701	-4.98316		1.701	6.16207
	1.702	-4.95984		1.702	6.19258
	1.703	-4.94117		1.703	6.16207
	1.704	-4.90852		1.704	6.10103
	1.705	-4.87586		1.705	6.19258
	1.706	-4.82454		1.706	6.13155
	1.707	-4.78721		1.707	6.16207
	1.708	-4.76388		1.708	6.10103
	1.709	-4.74056		1.709	6.10103
	1.71	-4.73122		1.71	6.07051
	1.711	-4.71723		1.711	6.10103
	1.712	-4.69857		1.712	6.10103
	1.713	-4.68923		1.713	6.07051
	1.714	-4.6799		1.714	6.10103
	1.715	-4.68457		1.715	6.10103
	1.716	-4.6939		1.716	6.07051
	1.717	-4.70323		1.717	6.10103
	1.718	-4.68923		1.718	6.07051
	1.719	-4.66124		1.719	6.07051
	1.72	-4.64724		1.72	6.04
	1.721	-4.62858		1.721	6.04
	1.722	-4.60525		1.722	6.00948
	1.723	-4.58193		1.723	6.00948
	1.724	-4.56793		1.724	6.00948
	1.725	-4.53527		1.725	6.00948
	1.726	-4.48862		1.726	5.97896
	1.727	-4.44196		1.727	5.94844
	1.728	-4.4233		1.728	5.91793
	1.729	-4.40464		1.729	5.94844
	1.73	-4.39064		1.73	5.88741
	1.731	-4.37198		1.731	5.82637
	1.732	-4.36265		1.732	5.85689
	1.733	-4.35332		1.733	5.85689
	1.734	-4.33466		1.734	5.85689
	1.735	-4.34865		1.735	5.79585
	1.736	-4.36731		1.736	5.82637
	1.737	-4.36731		1.737	5.82637
	1.738	-4.34399		1.738	5.79585
	1.739	-4.33466		1.739	5.76534
	1.74	-4.32066		1.74	5.73482
	1.741	-4.29733		1.741	5.7043
	1.742	-4.274		1.742	5.7043
	1.743	-4.25068		1.743	5.64327
	1.744	-4.23201		1.744	5.58223
	1.745	-4.19469		1.745	5.5212
	1.746	-4.1527		1.746	5.49068
	1.747	-4.11538		1.747	5.46016
	1.748	-4.09671		1.748	5.39913
	1.749	-4.07339		1.749	5.36861
	1.75	-4.05939		1.75	5.30757
	1.751	-4.04073		1.751	5.24654
	1.752	-4.03606		1.752	5.1855
	1.753	-4.02673		1.753	5.12447
	1.754	-4.01273		1.754	5.06343
	1.755	-4.02206		1.755	5.03292
	1.756	-4.03606		1.756	4.94136
	1.757	-4.03606		1.757	4.84981
	1.758	-4.0174		1.758	4.75826
	1.759	-3.99874		1.759	4.63619
	1.76	-3.97074		1.76	4.54463
	1.761	-3.96608		1.761	4.45308
	1.762	-3.93808		1.762	4.26998
	1.763	-3.91476		1.763	4.14791
	1.764	-3.89143		1.764	3.99532
	1.765	-3.8541		1.765	3.81221
	1.766	-3.80278		1.766	3.59859
	1.767	-3.76079		1.767	3.35445
	1.768	-3.74213		1.768	3.14083
	1.769	-3.71414		1.769	2.80513
	1.77	-3.69548		1.77	2.46944
	1.771	-3.67682		1.771	2.13375
	1.772	-3.67215		1.772	1.73702
	1.773	-3.65349		1.773	1.24874
	1.774	-3.63016		1.774	0.63838
	1.775	-3.63483		1.775	-0.00249
	1.776	-3.64416		1.776	-0.82646
	1.777	-3.64416		1.777	-1.74199
	1.778	-3.61616		1.778	-2.99321
	1.779	-3.5975		1.779	-4.58012
	1.78	-3.56951		1.78	-6.68584
	1.781	-3.54618		1.781	-9.61552
	1.782	-3.52285		1.782	-12.0264
	1.783	-3.48553		1.783	-11.9654
	1.784	-3.4622		1.784	-11.2635
	1.785	-3.41088		1.785	-11.233
	1.786	-3.35956		1.786	-12.4537
	1.787	-3.30357		1.787	-13.4607
	1.788	-3.27558		1.788	-13.6438
	1.789	-3.24292		1.789	-13.6438
	1.79	-3.21026		1.79	-13.6133
	1.791	-3.18227		1.791	-14.0406
	1.792	-3.15428		1.792	-13.827
	1.793	-3.12628		1.793	-13.949
	1.794	-3.09829		1.794	-14.2542
	1.795	-3.09362		1.795	-14.3152
	1.796	-3.08896		1.796	-14.2847
	1.797	-3.06563		1.797	-14.5594
	1.798	-3.02831		1.798	-14.6509
	1.799	-2.98632		1.799	-14.712
	1.8	-2.93966		1.8	-15.0782
	1.801	-2.89767		1.801	-15.597
	1.802	-2.84169		1.802	-15.719
	1.803	-2.79503		1.803	-16.2378
	1.804	-2.73438		1.804	-16.3294
	1.805	-2.6504		1.805	-16.4209
	1.806	-2.57109		1.806	-16.3904
	1.807	-2.47778		1.807	-16.2684
	1.808	-2.41246		1.808	-16.1158
	1.809	-2.33314		1.809	-15.9327
	1.81	-2.25849		1.81	-15.8411
	1.811	-2.18851		1.811	-15.8411
	1.812	-2.1092		1.812	-15.8106
	1.813	-2.02522		1.813	-15.7801
	1.814	-1.93191		1.814	-15.7496
	1.815	-1.86659		1.815	-15.6275
	1.816	-1.78728		1.816	-15.5054
	1.817	-1.6893		1.817	-15.4139
	1.818	-1.568		1.818	-15.2613
	1.819	-1.42337		1.819	-15.0782
	1.82	-1.2694		1.82	-14.8645
	1.821	-1.09211		1.821	-14.5289
	1.822	-0.90083		1.822	-14.3458
	1.823	-0.67688		1.823	-14.0711
	1.824	-0.43894		1.824	-13.8575
	1.825	-0.15901		1.825	-13.4913
	1.826	0.15825		1.826	-12.9419
	1.827	0.5035		1.827	-12.3621
	1.828	0.87207		1.828	-11.6907
	1.829	1.29664		1.829	-10.6531
	1.83	1.74919		1.83	-8.63896
	1.831	2.27173		1.831	-6.74687
	1.832	2.86425		1.832	-5.28203
	1.833	3.57808		1.833	-4.12236
	1.834	4.43187		1.834	-3.1458
	1.835	5.49095		1.835	-2.32182
	1.836	6.79263		1.836	-1.65044
	1.837	8.48621		1.837	-0.91801
	1.838	10.7443		1.838	-0.24663
	1.839	13.8516		1.839	0.24166
	1.84	16.7582		1.84	0.6689
	1.841	16.7395		1.841	1.06563
	1.842	17.7753		1.842	1.40132
	1.843	18.1112		1.843	1.7065
	1.844	17.7286		1.844	2.53047
	1.845	17.2061		1.845	2.95772
	1.846	16.7162		1.846	3.23238
	1.847	15.9371		1.847	3.47652
	1.848	15.3679		1.848	3.65962
	1.849	15.018		1.849	3.87325
	1.85	14.766		1.85	4.02584
	1.851	14.4534		1.851	4.17842
	1.852	14.1175		1.852	4.30049
	1.853	13.8096		1.853	4.4836
	1.854	13.6183		1.854	4.60567
	1.855	13.4597		1.855	4.69722
	1.856	13.609		1.856	4.78877
	1.857	13.8889		1.857	4.81929
	1.858	13.9122		1.858	4.97188
	1.859	13.8889		1.859	5.0024
	1.86	13.8562		1.86	5.09395
	1.861	13.7769		1.861	5.15499
	1.862	13.6883		1.862	5.1855
	1.863	13.6136		1.863	5.24654
	1.864	13.5297		1.864	5.33809
	1.865	13.4223		1.865	5.33809
	1.866	13.2591		1.866	5.39913
	1.867	13.0491		1.867	5.42964
	1.868	12.7552		1.868	5.49068
	1.869	12.4192		1.869	5.49068
	1.87	12.0227		1.87	5.55171
	1.871	11.5561		1.871	5.58223
	1.872	10.9636		1.872	5.64327
	1.873	10.0725		1.873	5.67378
	1.874	8.92944		1.874	5.67378
	1.875	7.63709		1.875	5.73482
	1.876	6.18611		1.876	5.76534
	1.877	4.7118		1.877	5.76534
	1.878	3.25616		1.878	5.79585
	1.879	1.91715		1.879	5.79585
	1.88	0.59214		1.88	5.82637
	1.881	-0.78885		1.881	5.85689
	1.882	-2.16052		1.882	5.82637
	1.883	-3.38755		1.883	5.91793
	1.884	-4.47462		1.884	5.91793
	1.885	-5.38906		1.885	5.88741
	1.886	-6.19153		1.886	5.91793
	1.887	-6.86804		1.887	5.94844
	1.888	-7.45589		1.888	5.97896
	1.889	-7.96443		1.889	5.94844
	1.89	-8.40766		1.89	5.97896
	1.891	-8.7949		1.891	5.94844
	1.892	-9.11682		1.892	6.00948
	1.893	-9.40142		1.893	6.00948
	1.894	-9.63936		1.894	6.00948
	1.895	-9.87264		1.895	6.10103
	1.896	-10.0639		1.896	6.10103
	1.897	-10.2412		1.897	6.10103
	1.898	-10.3672		1.898	6.10103
	1.899	-10.5071		1.899	6.13155
	1.9	-10.6518		1.9	6.13155
	1.901	-10.7684		1.901	6.13155
	1.902	-10.8431		1.902	6.19258
	1.903	-10.8944		1.903	6.13155
	1.904	-10.9364		1.904	6.13155
	1.905	-10.955		1.905	6.13155
	1.906	-10.9644		1.906	6.13155
	1.907	-10.9644		1.907	6.13155
	1.908	-10.969		1.908	6.13155
	1.909	-10.9737		1.909	6.13155
	1.91	-10.969		1.91	6.16207
	1.911	-10.9644		1.911	6.16207
	1.912	-10.9457		1.912	6.16207
	1.913	-10.927		1.913	6.19258
	1.914	-10.9131		1.914	6.2231
	1.915	-10.8991		1.915	6.19258
	1.916	-10.9037		1.916	6.19258
	1.917	-10.8757		1.917	6.2231
	1.918	-10.8291		1.918	6.25362
	1.919	-10.7824		1.919	6.2231
	1.92	-10.7311		1.92	6.25362
	1.921	-10.6751		1.921	6.25362
	1.922	-10.6238		1.922	6.25362
	1.923	-10.5678		1.923	6.25362
	1.924	-10.5118		1.924	6.25362
	1.925	-10.4372		1.925	6.25362
	1.926	-10.3532		1.926	6.2231
	1.927	-10.2925		1.927	6.25362
	1.928	-10.2319		1.928	6.2231
	1.929	-10.1712		1.929	6.25362
	1.93	-10.1152		1.93	6.2231
	1.931	-10.0686		1.931	6.25362
	1.932	-10.0219		1.932	6.28414
	1.933	-9.97061		1.933	6.28414
	1.934	-9.91463		1.934	6.28414
	1.935	-9.88663		1.935	6.28414
	1.936	-9.86331		1.936	6.34517
	1.937	-9.82598		1.937	6.31465
	1.938	-9.76533		1.938	6.34517
	1.939	-9.71401		1.939	6.31465
	1.94	-9.66269		1.94	6.28414
	1.941	-9.59737		1.941	6.37569
	1.942	-9.55071		1.942	6.34517
	1.943	-9.48073		1.943	6.34517
	1.944	-9.42474		1.944	6.31465
	1.945	-9.35476		1.945	6.31465
	1.946	-9.28011		1.946	6.31465
	1.947	-9.20547		1.947	6.31465
	1.948	-9.15414		1.948	6.34517
	1.949	-9.09816		1.949	6.34517
	1.95	-9.0515		1.95	6.31465
	1.951	-9.00951		1.951	6.31465
	1.952	-8.95819		1.952	6.37569
	1.953	-8.9162		1.953	6.34517
	1.954	-8.87421		1.954	6.31465
	1.955	-8.85555		1.955	6.34517
	1.956	-8.83689		1.956	6.34517
	1.957	-8.8089		1.957	6.37569
	1.958	-8.76224		1.958	6.40621
	1.959	-8.71092		1.959	6.40621
	1.96	-8.6596		1.96	6.37569
	1.961	-8.60828		1.961	6.40621
	1.962	-8.56629		1.962	6.34517
	1.963	-8.51497		1.963	6.40621
	1.964	-8.46365		1.964	6.37569
	1.965	-8.39833		1.965	6.31465
	1.966	-8.31902		1.966	6.37569
	1.967	-8.25836		1.967	6.34517
	1.968	-8.21171		1.968	6.34517
	1.969	-8.17438		1.969	6.37569
	1.97	-8.12773		1.97	6.37569
	1.971	-8.08107		1.971	6.37569
	1.972	-8.05308		1.972	6.37569
	1.973	-8.01576		1.973	6.37569
	1.974	-7.97377		1.974	6.34517
	1.975	-7.9691		1.975	6.37569
	1.976	-7.96443		1.976	6.37569
	1.977	-7.93644		1.977	6.37569
	1.978	-7.89445		1.978	6.40621
	1.979	-7.85713		1.979	6.40621
	1.98	-7.81047		1.98	6.40621
	1.981	-7.76848		1.981	6.37569
	1.982	-7.73116		1.982	6.37569
	1.983	-7.6845		1.983	6.40621
	1.984	-7.64251		1.984	6.40621
	1.985	-7.58186		1.985	6.46724
	1.986	-7.51654		1.986	6.40621
	1.987	-7.46522		1.987	6.40621
	1.988	-7.41857		1.988	6.43672
	1.989	-7.37658		1.989	6.40621
	1.99	-7.34392		1.99	6.40621
	1.991	-7.31126		1.991	6.37569
	1.992	-7.28327		1.992	6.34517
	1.993	-7.25061		1.993	6.40621
	1.994	-7.22728		1.994	6.43672
	1.995	-7.22262		1.995	6.43672
	1.996	-7.21795		1.996	6.46724
	1.997	-7.19462		1.997	6.49776
	1.998	-7.16196		1.998	6.43672
[truncated: 128,841 more rows]

## Sheet: Figure 2
Figure 2e-f		ML phosphor (P)	Abbr.	Polymer matrix (M)	Abbr.	△S	STDEV	ML intensity			STDEV	Average ML intensity	Normalized ML intensity	Figure 2a-c	CL spectra										TL spectra														ML spectra						Figure 2d	Different tensile strains
	Single-interface mode	Ca5(PO4)3Cl:Eu	CPC	Polydimethylsiloxane*	PDMS	3.6125	0.152542	672	712	653	30.1164	679	6.79		Wavelength (nm)	CPC	Wavelength (nm)	CSPC	Wavelength (nm)	SPC	Wavelength (nm)	SBPC	Wavelength (nm)	BPC	Wavelength (nm)	CSPC	Wavelength (nm)	SBPC	Wavelength (nm)	BPC	Wavelength (nm)	SPC	Wavelength (nm)	ZnS	Wavelength (nm)	Sr2AlO4	Wavelength (nm)	CPC	Wavelength (nm)	CPC@PDMS	CSPC@PDMS	SPC@PDMS	SBPC@PDMS	BPC@PDMS		Ralitive train (%)	BPC@PDMS
		Ca2.5Sr2.5(PO4)3Cl:Eu	CSPC			0.3875	0.119701	174	181	216	22.5019	190.333	1.90333		300	23.8568	300	5.0383	300	9.33525	300	4.149	300	3.11175	204.1	0.000939876	204.1	0.00358	204.2	0.000644537	204.1	0.000795856	104.3	0.38833	205.9	0.29726	29	2159	300	0.0297129	8.63322	9.28346	0.0505283	3.12768		0	/	/	/
		Sr5(PO4)3Cl:Eu	SPC			1.18125	0.249563	422	403	445	21.0317	423.333	4.23333		301	33.192	301	4.03064	301	8.298	301	8.298	301	4.149	205.7	0.000536226	205.8	0.00299	205.8	0.000230219	205.8	0.000373713	105.9	0.39325	213.5	0.30248	29	1991	300.79	0.0497204	8.64322	9.26345	0.68365	3.12748		10	158.222	152.722	161.161
		Sr2.5Ba2.5(PO4)3Cl:Eu	SBPC			1.375	0.261205	492	443	525	41.2593	486.667	4.86667		302	23.8568	302	4.03064	302	11.4098	302	11.4098	302	3.11175	207.4	0.000505807	207.5	0.00296	207.5	0.000247642	207.5	0.000385996	107.5	0.4036	220.9	0.42342	29	1854	301.58	0.0597241	8.64322	9.23344	0.771926	3.15486		20	249.749	250.871	258.971
		Ba5(PO4)3Cl:Eu	BPC			13.775	0.121407	1497	1514	1583	45.5448	1531.33	15.3133		303	30.0802	303	6.04596	303	10.3725	303	9.33525	303	11.4098	209.2	0.000541877	209.2	0.00281	209.2	0.000234876	209.2	0.000350489	109.2	0.42686	228.4	0.78209	29	1740	302.37	0.0697279	8.64322	9.21343	0.158364	3.28223		30	431.653	434.23	435.215
		Ca5(PO4)3Br:Eu	CPB			0.1125	0.176457	42	52	141	54.5008	78.3333	0.783333		304	33.192	304	5.0383	304	12.447	304	11.4098	304	9.33525	211.3	0.000505459	210.9	0.00277	211	0.000227493	211.4	0.000356823	111.7	0.46424	235.9	1.67028	29	1646	303.16	0.0797316	8.65322	9.18342	0.400241	3.40961		40	633.934	623.676	622.548
		Sr5(PO4)3Br:Eu	SPB			0.1375	0.111785	103	91	45	30.6159	79.6667	0.796667		305	36.3038	305	7.05362	305	12.447	305	6.2235	305	5.18625	213.8	0.000498965	213.1	0.00267	213.4	0.000217705	213.9	0.000327235	114.3	0.54785	243.4	2.78525	29	1561	303.95	0.099739	8.65322	9.16341	0.458711	3.53709		50	826.754	828.917	821.731
		Ba5(PO4)3Br:Eu	BPB			0.55625	0.175305	159	177	178	10.6927	171.333	1.71333		306	40.4528	306	10.0766	306	5.18625	306	3.11175	306	7.26075	216.3	0.000488721	215.6	0.0025	215.9	0.000208984	216.4	0.000330432	116.8	0.67006	250.8	4.57864	29	1493	304.74	0.109743	8.65322	9.1334	0.134561	3.66447
		ZnS:Mn	ZnS			36.2304	0.226264	1966	1992	2041	38.0832	1999.67	19.9967		307	32.1547	307	7.05362	307	4.149	307	3.11175	307	11.4098	218.7	0.000482285	218.1	0.0024	218.4	0.000202229	218.9	0.000299182	119.2	0.83158	258.2	6.87121	29	1427	305.53	0.12975	8.66323	9.1134	0.383436	3.79185
		Ba5(PO4)3Cl:Eu	BPC	Silicone	SC	2.10833	0.0865058	476	452	451	14.1539	459.667	4.59667		308	34.2293	308	9.06894	308	6.2235	308	5.18625	308	6.2235	221.2	0.000486589	220.6	0.00229	220.9	0.000225491	221.3	0.000280296	121.7	1.12401	265.7	9.53204	29	1370	306.32	0.139754	8.66323	9.09339	0.608311	3.91932
		ZnS:Mn	ZnS			24.5637	0.169979	1759	1813	1735	39.95	1769	17.69		309	29.043	309	6.04596	309	9.33525	309	6.2235	309	6.2235	223.7	0.000488452	223	0.00226	223.3	0.000201264	223.8	0.000295293	124.2	1.26387	273.2	12.2042	29	1318	307.11	0.159761	8.66323	9.06338	0.608438	4.0467
															310	38.3783	310	6.04596	310	4.149	310	4.149	310	8.298	226.2	0.000488238	225.6	0.00218	225.8	0.000180796	226.3	0.000287117	126.7	1.51721	280.6	13.8742	29	1273	307.9	0.179769	8.66323	9.04337	0.979294	4.07408
															311	44.6018	311	12.0919	311	10.3725	311	4.149	311	8.298	228.7	0.000500446	228.1	0.00208	228.3	0.00018362	228.9	0.000255821	129.2	1.78565	288.1	14.7423	29	1228	308.69	0.199776	8.67323	9.02336	0.684156	4.20156
															312	48.7507	312	7.05362	312	6.2235	312	6.2235	312	6.2235	231.2	0.0005127	230.5	0.00201	230.8	0.000177453	231.3	0.000271528	131.7	2.06404	295.6	15.0934	29	1186	309.48	0.219784	8.67323	8.99335	0.311961	4.32893
															313	48.7507	313	11.0843	313	7.26075	313	2.0745	313	3.11175	233.7	0.000509331	233	0.0019	233.3	0.000179252	233.8	0.000251903	134.2	2.35747	303	15.4488	29	1147	310.27	0.249795	8.67323	8.97334	0.0382615	4.35631
															314	51.8625	314	15.1149	314	10.3725	314	8.298	314	13.4842	236.2	0.000518439	235.5	0.00186	235.7	0.000174109	236.3	0.00024478	136.7	2.67539	310.6	14.5689	29	1112	311.06	0.269802	8.67323	8.95334	0.642743	4.48369
															315	64.3095	315	17.1302	315	15.5587	315	9.33525	315	10.3725	238.7	0.000570488	238	0.00184	238.3	0.000177776	238.8	0.000247003	139.1	3.04673	318	13.3976	30	1085	311.85	0.299814	8.67323	8.92333	0.320707	4.61117
															316	57.0487	316	13.0996	316	5.18625	316	7.26075	316	5.18625	241.1	0.000578421	240.5	0.00177	240.8	0.000174432	241.2	0.000237996	141.6	3.47207	325.5	13.2971	31	1057	312.64	0.329825	8.67323	8.90332	0.819714	4.63855
															317	74.682	317	13.0996	317	11.4098	317	8.298	317	6.2235	243.6	0.00060735	243	0.00168	243.3	0.00017718	243.7	0.000240014	144.1	3.947	332.8	12.809	32	1028	313.43	0.359836	8.67323	8.88331	0.0279458	4.76592
															318	73.6448	318	16.1226	318	3.11175	318	5.18625	318	2.0745	246.1	0.000558813	245.4	0.00168	245.7	0.000152831	246.2	0.000254894	146.6	4.45864	340.3	11.5511	33	1007	314.22	0.389847	8.67323	8.8633	0.308995	4.7933
															319	61.1977	319	11.0843	319	16.596	319	3.11175	319	6.2235	248.6	0.000623829	247.9	0.00158	248.2	0.000160987	248.7	0.000239838	149	4.98212	347.8	9.18659	34	984	315.01	0.429862	8.67323	8.8433	0.791379	4.92068
															320	69.4958	320	15.1149	320	9.33525	320	4.149	320	12.447	251	0.000623141	250.4	0.0016	250.7	0.000155621	251.1	0.000211105	151.5	5.49159	355.2	7.13675	35	965	315.8	0.469877	8.67323	8.81328	0.832733	4.94806
															346	124.47	346	14.1072	346	10.3725	346	7.26075	346	8.298	315.7	0.00139	315.2	0.00114	315.4	0.000110532	315.9	0.000244838	216.2	3.5972	549.2	0.00634	61	687	316.59	0.509892	8.67323	8.79328	0.173133	5.07554
															347	103.725	347	12.0919	347	7.26075	347	5.18625	347	12.447	318.2	0.00142	317.6	0.00114	317.9	0.00012266	318.4	0.000212473	218.7	3.68647	556.6	0.00645	62	684	317.38	0.549907	8.67323	8.77327	0.947535	5.10291
															348	103.725	348	19.1455	348	9.33525	348	10.3725	348	11.4098	320.7	0.00134	320.1	0.00117	320.3	0.000122404	320.9	0.000242594	221.1	3.7348	564.1	0.00659	63	680	318.17	0.589922	8.67323	8.75326	0.455534	5.13029
															349	115.135	349	14.1072	349	10.3725	349	11.4098	349	8.298	323.2	0.00139	322.6	0.00114	322.8	0.000127329	323.4	0.00021413	223.6	3.75425	571.6	0.007	64	675	318.96	0.63994	8.67323	8.73325	0.473408	5.25767
															350	117.209	350	12.0919	350	13.4842	350	14.5215	350	9.33525	325.7	0.00145	325	0.0011	325.3	0.000109164	325.8	0.000211697	226.1	3.76011	579	0.00748	65	670	319.75	0.689959	8.67323	8.71325	0.807855	5.28505
															351	123.433	351	16.1226	351	12.447	351	13.4842	351	9.33525	328.1	0.00141	327.6	0.00108	327.9	0.000118914	328.3	0.000230596	228.6	3.75319	586.5	0.00743	66	666	320.54	0.739978	8.66323	8.69324	0.859626	5.31243
															352	160.774	352	17.1302	352	18.6705	352	6.2235	352	10.3725	330.6	0.00143	330	0.0011	330.3	9.51606e-05	330.8	0.000212888	231	3.73238	594	0.00772	67	658	321.33	0.794998	8.66323	8.67323	0.354317	5.3398
															353	136.917	353	13.0996	353	12.447	353	16.596	353	8.298	333.2	0.00141	332.5	0.00105	332.8	0.000116187	333.3	0.000205094	233.5	3.68359	600.2	0.00827	68	658	322.12	0.850019	8.65322	8.65322	0.0714024	5.36718
															354	134.843	354	15.1149	354	10.3725	354	11.4098	354	13.4842	335.7	0.00141	335	0.00101	335.2	0.000126926	335.7	0.000188204	236	3.59191	600.1	0.00913	69	652	322.91	0.910041	8.65322	8.63322	0.0312541	5.39456
															355	148.327	355	20.1532	355	9.33525	355	6.2235	355	11.4098	338.1	0.00138	337.5	0.000990885	337.8	0.000127061	338.3	0.000177418	238.6	3.45679			70	645	323.7	0.980067	8.64322	8.62321	0.0312616	5.42194
															356	158.699	356	16.1226	356	11.4098	356	8.298	356	13.4842	340.6	0.00136	339.9	0.000979512	340.3	9.05963e-05	340.8	0.000177981	241	3.28013			71	642	324.49	1.04009	8.64322	8.60321	0.260871	5.44931
															357	161.811	357	27.2068	357	9.33525	357	12.447	357	6.2235	343.1	0.00134	342.4	0.000971751	342.7	0.000120822	343.3	0.000164351	243.5	3.08122			72	639	325.28	1.11012	8.63322	8.5832	0.814019	5.47669
															358	145.215	358	12.0919	358	8.298	358	6.2235	358	13.4842	345.6	0.00137	344.9	0.000936513	345.2	0.000110074	345.7	0.000175115	246	2.86394			73	635	326.07	1.18014	8.62321	8.56319	0.243453	5.40407
															359	177.37	359	17.1302	359	17.6333	359	9.33525	359	11.4098	348	0.00138	347.4	0.000959288	347.7	0.000104428	348.2	0.000183627	248.5	2.63695			74	626	326.86	1.26017	8.62321	8.55319	0.154592	5.43145
															360	189.817	360	25.1915	360	15.5587	360	9.33525	360	13.4842	350.5	0.00134	349.9	0.000955772	350.2	0.000109227	350.7	0.000171482	250.9	2.41			75	625	327.65	1.3402	8.61321	8.53318	0.741146	5.45883
															361	166.997	361	23.1762	361	19.7078	361	9.33525	361	20.745	353	0.00141	352.3	0.000919716	352.6	0.000116984	353.2	0.000177918	253.4	2.19504			76	620	328.44	1.42023	8.60321	8.52318	0.0629625	5.3861
															362	155.588	362	19.1455	362	15.5587	362	11.4098	362	16.596	355.5	0.00135	354.8	0.000890741	355.1	8.31834e-05	355.6	0.000181471	255.9	1.99257			77	617	329.23	1.50026	8.5932	8.50317	0.0101506	5.41348
															363	166.997	363	26.1992	363	16.596	363	6.2235	363	14.5215	358	0.00139	357.4	0.000887804	357.6	9.98382e-05	358.1	0.000156548	258.4	1.8084			78	611	330.02	1.59029	8.5832	8.49317	0.368811	5.34086
															364	193.966	364	27.2068	364	10.3725	364	15.5587	364	13.4842	360.4	0.00135	359.8	0.00091685	360.1	0.00010374	360.6	0.000159837	260.9	1.64274			79	607	330.81	1.68033	8.57319	8.47316	0.108965	5.26824
															365	214.711	365	9.06894	365	14.5215	365	11.4098	365	21.7823	363	0.00138	362.3	0.000875865	362.6	9.55382e-05	363.1	0.00015604	263.4	1.48522			80	603	331.6	1.78037	8.55319	8.46315	0.776389	5.29562
															366	241.679	366	20.1532	366	13.4842	366	8.298	366	18.6705	365.5	0.00131	364.8	0.000866648	365.1	8.82889e-05	365.6	0.000145703	265.9	1.33692			81	597	332.39	1.8804	8.54318	8.45315	0.636938	5.22289
															367	187.742	367	22.1685	367	15.5587	367	16.596	367	17.6333	367.9	0.00137	367.3	0.000849058	367.6	8.7236e-05	368	0.000144206	268.4	1.20006			82	594	333.18	1.98044	8.53318	8.44315	0.945152	5.15027
															368	215.748	368	23.1762	368	10.3725	368	8.298	368	18.6705	370.4	0.00136	369.8	0.000865406	370.1	0.000100581	370.5	0.000130022	270.8	1.07617			83	590	333.97	2.08048	8.51317	8.43314	0.0136422	5.07765
															369	188.78	369	21.1609	369	14.5215	369	16.596	369	17.6333	372.9	0.0013	372.2	0.000807238	372.5	9.13304e-05	373.1	0.000125676	273.3	0.93442			84	584	334.76	2.19052	8.50317	8.42314	0.0282292	5.00493
															370	202.264	370	20.1532	370	14.5215	370	8.298	370	17.6333	375.4	0.00142	374.7	0.000809339	375	8.86665e-05	375.5	0.000139969	275.8	0.85206			85	581	335.55	2.31056	8.48316	8.41314	0.276006	4.93231
															371	218.86	371	32.2451	371	19.7078	371	17.6333	371	25.9312	377.9	0.00135	377.2	0.000826279	377.5	9.34364e-05	378	0.000128625	278.3	0.76606			86	578	336.34	2.4206	8.47316	8.40313	0.447429	4.85958
															372	192.929	372	31.2375	372	26.9685	372	14.5215	372	24.894	380.4	0.00135	379.8	0.000805111	380	8.78484e-05	380.5	0.000124233	280.8	0.68273			87	573	337.13	2.55065	8.45315	8.39313	0.243151	4.78696
															373	265.536	373	29.2221	373	28.0057	373	12.447	373	31.1175	382.9	0.00135	382.2	0.000786821	382.5	8.81799e-05	383	0.000111853	283.3	0.60675			88	570	337.92	2.6707	8.43314	8.38312	0.725059	4.61424
															374	225.083	374	30.2298	374	15.5587	374	14.5215	374	38.3783	385.4	0.00136	384.6	0.000767473	384.9	8.12914e-05	385.5	0.000121632	285.8	0.55899			89	560	338.71	2.80075	8.41314	8.37312	0.545334	4.54162
															375	256.201	375	20.1532	375	15.5587	375	12.447	375	41.49	387.8	0.00132	387.2	0.000796369	387.5	8.50964e-05	387.9	0.000108014	288.3	0.51263			90	560	339.5	2.93079	8.39313	8.37312	0.760946	4.36889
															376	256.201	376	28.2145	376	24.894	376	14.5215	376	50.8252	390.3	0.00133	389.7	0.000752422	390	7.28634e-05	390.5	0.000109717	290.7	0.46983			91	557	340.29	3.07085	8.37312	8.36312	0.194932	4.29627
															377	262.424	377	24.1838	377	30.0802	377	10.3725	377	52.8997	392.8	0.00136	392.1	0.00072512	392.4	9.77112e-05	393	9.69726e-05	293.2	0.43903			92	552	341.08	3.2109	8.35311	8.36312	0.420879	4.12355
															378	245.828	378	22.1685	378	32.1547	378	10.3725	378	42.5273	395.3	0.00139	394.6	0.000740705	394.9	8.30324e-05	395.4	9.84409e-05	295.7	0.40753			93	550	341.87	3.35095	8.3231	8.36312	0.667276	4.05093
															379	229.232	379	21.1609	379	41.49	379	12.447	379	49.788	397.7	0.00133	397.1	0.000717867	397.4	8.94258e-05	397.9	0.000116031	298.2	0.38037			94	542	342.66	3.50101	8.30309	8.35311	0.775099	3.87821
															380	283.169	380	25.1915	380	51.8625	380	19.7078	380	82.98	400.2	0.00133	399.6	0.000724604	399.9	8.39553e-05	400.4	9.85583e-05	300.7	0.35443			95	541	343.45	3.65106	8.28309	8.35311	0.178256	3.70548
															381	261.387	381	33.2528	381	46.6763	381	20.745	381	72.6075	402.7	0.00136	402.1	0.000733493	402.4	7.78472e-05	402.9	9.74047e-05	303.2	0.31613			96	537	344.24	3.81112	8.25308	8.35311	0.193007	3.53286
															382	264.499	382	25.1915	382	61.1977	382	17.6333	382	92.3153	405.3	0.00129	404.5	0.000715882	404.8	8.53271e-05	405.3	8.64596e-05	305.8	0.28493			97	533	345.03	3.97118	8.22306	8.35311	0.159964	3.36014
															383	290.43	383	28.2145	383	89.2035	383	18.6705	383	95.427	407.7	0.00133	407.1	0.000731278	407.4	9.40782e-05	407.8	9.52903e-05	308.3	0.26575			98	531	345.82	4.13124	8.20306	8.35311	0.61144	3.18742
															384	310.138	384	29.2221	384	91.278	384	12.447	384	108.911	410.2	0.00139	409.6	0.000715782	409.9	8.01294e-05	410.3	8.33049e-05	310.8	0.25004			99	525	346.61	4.3013	8.17305	8.36312	0.150887	3.0147
															385	262.424	385	41.3141	385	115.135	385	22.8195	385	107.874	412.7	0.00134	412	0.000656842	412.3	7.54098e-05	412.8	0.0001047	313.2	0.23622			100	521	347.4	4.48137	8.14303	8.36312	0.470398	2.84207
															386	284.207	386	43.3294	386	100.613	386	20.745	386	109.948	415.2	0.00134	414.5	0.000702123	414.8	9.0483e-05	415.3	7.74946e-05	315.6	0.22582			101	517	348.19	4.65144	8.12303	8.37312	0.491084	2.66935
															387	290.43	387	32.2451	387	162.848	387	30.0802	387	105.799	417.6	0.00135	417	0.000701766	417.3	7.76248e-05	417.8	9.92631e-05	318.1	0.21593			102	511	348.98	4.8315	8.09302	8.37312	0.802024	2.39663
															388	291.467	388	45.3447	388	175.295	388	30.0802	388	115.135	420.1	0.00132	419.5	0.000709229	419.9	7.30563e-05	420.2	9.97665e-05	320.7	0.20848			103	508	349.77	5.02157	8.07301	8.38312	0.131211	2.22391
															389	287.318	389	42.3217	389	188.78	389	31.1175	389	107.874	422.6	0.00134	422	0.000671864	422.3	8.36575e-05	422.7	9.14266e-05	323.1	0.20261			104	505	350.56	5.21164	8.053	8.39313	0.584195	2.05119
															390	327.771	390	39.2987	390	220.934	390	23.8568	390	107.874	425.1	0.00133	424.4	0.000598044	424.8	7.68487e-05	425.3	9.07302e-05	325.6	0.19889			105	500	351.35	5.41172	8.03299	8.40313	0.777816	1.87846
															391	345.404	391	31.2375	391	236.493	391	36.3038	391	118.246	427.6	0.00129	426.9	0.000672858	427.2	6.32523e-05	427.7	0.000104209	328.1	0.1947			106	496	352.14	5.6218	8.01299	8.41314	0.282803	1.70584
															392	333.995	392	41.3141	392	268.648	392	39.4155	392	136.917	430.1	0.00129	429.5	0.000674377	429.7	6.46367e-05	430.2	8.22854e-05	330.6	0.18967			107	493	352.93	5.83188	8.00298	8.42314	0.865514	1.53312
															393	303.914	393	44.337	393	344.367	393	43.5645	393	156.625	432.6	0.00128	431.9	0.000648112	432.2	8.82008e-05	432.7	7.66346e-05	333	0.18561			108	490	353.72	6.05196	7.99298	8.44315	0.295122	1.3604
															394	272.797	394	38.2911	394	373.41	394	43.5645	394	148.327	435.1	0.0013	434.4	0.000612676	434.7	7.94581e-05	435.2	7.73142e-05	335.5	0.18339			109	485	354.51	6.28204	7.98297	8.45315	0.607198	1.18767
															395	327.771	395	32.2451	395	403.49	395	57.0487	395	184.631	437.5	0.00127	436.9	0.000641106	437.2	6.87689e-05	437.6	9.94267e-05	338	0.18214			110	482	355.3	6.52213	7.98297	8.47316	0.217762	1.01505
															396	333.995	396	39.2987	396	412.825	396	73.6448	396	221.971	440	0.0013	439.4	0.000633227	439.7	7.56489e-05	440.1	7.3891e-05	340.5	0.18232			111	479	356.09	6.76222	7.98297	8.49317	0.237185	0.84233
															397	351.628	397	47.36	397	497.88	397	84.0173	397	245.828	442.5	0.00131	441.9	0.000647759	442.1	9.5664e-05	442.7	7.07656e-05	343.1	0.18314			112	474	356.88	7.01232	7.99298	8.51317	0.827327	0.76971
															398	315.324	398	37.2834	398	543.519	398	99.576	398	271.76	445.1	0.00129	444.3	0.000638241	444.6	8.43538e-05	445.2	8.95472e-05	345.5	0.18439			113	469	357.67	7.28242	8.00298	8.53318	0.624116	0.59699
															399	290.43	399	40.3064	399	627.536	399	119.284	399	337.106	447.5	0.00128	446.8	0.000622585	447.1	8.35148e-05	447.6	8.84271e-05	347.9	0.18725			114	469	358.46	7.55252	8.01299	8.56319	0.373184	0.42426
															400	294.579	400	51.3907	400	673.175	400	135.88	400	372.373	449.9	0.00129	449.4	0.000619476	449.6	6.44563e-05	450.1	9.31928e-05	350.4	0.19047			115	464	359.25	7.84262	8.043	8.5832	0.353824	0.35164
															401	333.995	401	44.337	401	700.144	401	154.55	401	482.321	452.5	0.00128	451.9	0.000598317	452.2	7.79017e-05	452.6	8.64512e-05	353	0.19318			116	460	360.04	8.13273	8.07301	8.61321	0.8775	0.27892
															402	309.101	402	40.3064	402	745.783	402	202.264	402	568.413	455	0.00129	454.3	0.000579313	454.6	8.73492e-05	455.1	8.00368e-05	355.4	0.1968			117	458	360.83	8.44285	8.10302	8.64322	0.537365	0.2063
															403	313.25	403	36.2758	403	846.396	403	234.418	403	698.069	457.5	0.00131	456.8	0.000620479	457	7.01743e-05	457.5	7.0237e-05	357.9	0.20029			118	453	361.62	8.75296	8.15304	8.67323	0.437115	0.13368
															404	327.771	404	44.337	404	1077.7	404	266.573	404	798.683	459.9	0.00136	459.3	0.000600225	459.6	6.38396e-05	460	7.80232e-05	360.4	0.20327			119	451	362.41	9.09309	8.20306	8.71325	0.019397	0.06095
															405	322.585	405	44.337	405	1109.86	405	346.442	405	1028.95	462.4	0.00138	461.8	0.000550191	462.1	8.32338e-05	462.5	7.32533e-05	362.9	0.20716			120	444	363.2	9.43322	8.26308	8.74326	0.544734	-0.01167
															406	326.734	406	41.3141	406	1285.15	406	429.421	406	1267.52	464.9	0.00137	464.2	0.00058962	464.6	6.30845e-05	465.1	7.84972e-05	365.3	0.20955			121	443	363.99	9.79335	8.33311	8.78327	0.557928	0.01571
															407	332.957	407	54.4136	407	1438.67	407	553.891	407	1492.6	467.4	0.00133	466.7	0.000583734	467	8.53649e-05	467.5	6.78332e-05	367.8	0.21191			122	440	364.78	10.1635	8.41314	8.82329	0.158087	0.04309
															408	344.367	408	44.337	408	1568.32	408	572.562	408	1899.2	469.9	0.00148	469.3	0.000591524	469.5	7.39164e-05	470	7.81322e-05	370.3	0.21261			123	437	365.57	10.5436	8.50317	8.8633	0.959554	0.07047
															409	367.187	409	52.3983	409	1823.49	409	739.559	409	2216.6	472.3	0.00147	471.7	0.00058889	472	7.90134e-05	472.5	8.53856e-05	372.8	0.21066			124	437	366.36	10.9438	8.60321	8.91332	0.686754	0.09784
															410	357.851	410	46.3524	410	1996.71	410	894.11	410	2791.24	474.9	0.0015	474.2	0.000559126	474.5	9.76441e-05	475	7.24227e-05	375.3	0.20497			125	433	367.15	11.3639	8.71325	8.96334	0.72782	0.22522
															411	339.181	411	50.383	411	2278.84	411	1063.18	411	3244.52	477.4	0.00152	476.7	0.000588517	477	7.21837e-05	477.5	7.24101e-05	377.8	0.19474			126	432	367.94	11.7941	8.8433	9.01336	0.508516	0.2526
															412	366.149	412	56.429	412	2566.16	412	1248.85	412	3735.14	479.8	0.00156	479.1	0.000604274	479.4	9.12339e-05	479.9	7.73016e-05	380.3	0.18077			127	430	368.73	12.2443	8.98335	9.06338	0.488103	0.48008
															413	371.336	413	58.4443	413	2943.72	413	1484.3	413	4485.07	482.3	0.00162	481.7	0.000595426	482	7.92945e-05	482.4	5.82851e-05	382.8	0.16315			128	427	369.52	12.7144	9.1334	9.1234	0.177341	0.60745
															414	386.894	414	44.337	414	3260.08	414	1687.61	414	5140.61	484.8	0.00169	484.1	0.000569769	484.5	9.37636e-05	485	6.93518e-05	385.2	0.14453			129	422	370.31	13.2046	9.29346	9.18342	0.0589575	0.83493
															415	393.118	415	50.383	415	3696.76	415	1926.17	415	5854.24	487.3	0.00172	486.6	0.000610117	486.9	8.47944e-05	487.4	7.34253e-05	387.7	0.12394			130	421	371.1	13.7048	9.48353	9.24344	0.480009	1.06241
															416	429.421	416	47.36	416	4096.1	416	2152.29	416	6796.06	489.7	0.00178	489.1	0.000613452	489.4	8.79155e-05	489.9	7.22381e-05	390.2	0.10542			130	419	371.89	14.225	9.6736	9.31347	0.939807	1.38989
															417	415.937	417	61.4673	417	4616.8	417	2460.36	417	7730.62	492.2	0.00178	491.7	0.000561618	491.9	8.11991e-05	492.4	9.12252e-05	392.7	0.0876			131	417	372.68	14.7752	9.89369	9.3835	0.296786	1.71737
															418	436.682	418	53.406	418	5317.98	418	2724.86	418	8832.18	494.7	0.00195	494	0.000593333	494.5	8.94132e-05	494.9	8.18575e-05	395.3	0.07277			132	415	373.47	15.3454	10.1238	9.45352	0.128007	2.04484
															419	456.39	419	54.4136	419	5870.84	419	2977.94	419	9672.36	497.3	0.00205	496.5	0.000573771	496.9	9.26015e-05	497.3	7.17221e-05	397.7	0.05998			134	414	374.26	15.9256	10.3839	9.53355	0.180339	2.57242
															420	468.837	420	53.406	420	6639.44	420	3502.79	420	10805	499.7	0.00208	499.1	0.000600938	499.4	9.42963e-05	499.8	7.73268e-05	400.1	0.04944			135	410	375.05	16.5359	10.664	9.61358	0.657273	3
															421	456.39	421	57.4366	421	7528.36	421	4030.75	421	11855.8	502.2	0.00224	501.6	0.000588437	501.8	8.59648e-05	502.3	7.85392e-05	402.6	0.04096			136	408	375.84	17.1761	10.9541	9.70362	0.114964	3.44616
															422	465.725	422	71.5439	422	8417.28	422	4152.11	422	12920	504.7	0.00232	504	0.000597583	504.3	9.91711e-05	504.8	8.03431e-05	405.2	0.03465			137	407	376.63	17.8363	11.2842	9.79365	0.812272	3.99253
															423	452.241	423	58.4443	423	9306.21	423	4749.57	423	14129.4	507.2	0.00244	506.5	0.000644361	506.9	9.2161e-05	507.4	9.09064e-05	407.7	0.02911			138	405	377.42	18.5166	11.6343	9.88368	0.625617	4.63879
															424	493.731	424	50.383	424	10205.5	424	5083.56	424	15379.3	509.6	0.00258	509	0.000605108	509.3	0.00010306	509.8	8.53982e-05	410.1	0.02451			139	405	378.21	19.2269	12.0045	9.98372	0.691885	5.28515
															425	500.992	425	53.406	425	11265.6	425	5580.4	425	16072.2	512.1	0.00259	511.5	0.000632687	511.8	0.000110808	512.2	0.000107536	412.5	0.02139			140	402	379	19.9671	12.4146	10.0938	0.327246	6.13152
															426	531.072	426	70.5362	426	12337.1	426	5999.45	426	17258.8	514.6	0.00275	514	0.000638971	514.3	0.000108895	514.8	9.69432e-05	415.1	0.01863			141	403	379.79	20.7374	12.8548	10.2038	0.924147	6.97798
															427	567.376	427	87.6664	427	13832.8	427	6703.75	427	17821	517.1	0.00286	516.5	0.000616397	516.8	0.000100614	517.3	8.60736e-05	417.6	0.01656			142	401	380.58	21.5377	13.335	10.3238	0.344743	7.92434
															428	568.413	428	71.5439	428	14857.6	428	7027.37	428	18633.2	519.7	0.00294	518.9	0.000615055	519.2	0.000106341	519.7	0.00011064	420	0.01472			143	399	381.37	22.368	13.8452	10.4539	0.415767	9.07091
															429	592.27	429	76.5822	429	16206	429	7436.05	429	19607.1	522.1	0.00315	521.4	0.000659997	521.7	0.000106802	522.2	0.000114286	422.5	0.01334			144	397	382.16	23.2284	14.4054	10.5939	0.720212	10.3175
															430	578.785	430	95.7277	430	17552.3	430	8007.57	430	20261.6	524.5	0.00317	524	0.000661347	524.2	0.000119316	524.7	0.000113749	425	0.01235			144	399	382.95	24.1287	15.0056	10.734	0.244484	11.664
															431	621.313	431	103.789	431	18633.2	431	8665.19	431	20883	527.1	0.00328	526.4	0.000641534	526.7	0.000131746	527.2	0.000150213	427.5	0.01134			145	396	383.74	25.059	15.6658	10.8841	0.940244	13.2107
															432	676.287	432	115.881	432	20286.5	432	8877.82	432	21023	529.6	0.00345	528.8	0.000651141	529.2	0.000117974	529.8	0.000150544	430	0.01057			146	397	384.53	26.0294	16.3761	11.0441	0.0645758	14.9575
															433	657.616	433	117.896	433	21318.6	433	9415.12	433	21756.3	532	0.00357	531.4	0.000659468	531.7	0.000124325	532.2	0.000168546	432.5	0.00971			147	396	385.32	27.0398	17.1464	11.2142	0.177087	17.0042
															434	675.25	434	153.164	434	22549.8	434	9842.47	434	21952.4	534.5	0.00372	533.9	0.000674314	534.1	0.000158134	534.6	0.000162169	434.9	0.00928			148	392	386.11	28.0902	17.9767	11.3942	0.638927	19.2512
															435	654.505	435	193.471	435	23375.5	435	10130.8	435	21954.4	537	0.0038	536.3	0.000657907	536.6	0.000163244	537.1	0.000185116	437.5	0.00872			149	393	386.9	29.1906	18.887	11.5943	0.50228	21.7982
															436	681.473	436	208.586	436	24184.5	436	10419.2	436	21744.9	539.5	0.00398	538.8	0.000693339	539.2	0.00015492	539.7	0.000226426	440	0.00812			151	390	387.69	30.331	19.8674	11.7944	0.68957	24.6453
															437	659.691	437	222.693	437	24887.8	437	10714.8	437	21423.4	541.9	0.00408	541.3	0.000713282	541.7	0.000170719	542.1	0.000215158	442.4	0.00779			152	391	388.48	31.5114	20.9378	12.0145	0.15851	27.8927
															438	695.995	438	231.762	438	25418.8	438	10758.4	438	20950.4	544.4	0.00417	543.9	0.000703495	544.1	0.000190793	544.6	0.000252196	444.9	0.00717			153	392	389.27	32.7519	22.0782	12.2446	0.235276	31.5401
															439	660.728	439	279.122	439	25691.6	439	10698.2	439	20588.4	546.9	0.00427	546.3	0.000705676	546.6	0.00018596	547.1	0.000280274	447.4	0.00687			154	389	390.06	34.0424	23.3187	12.4947	0.249741	35.7878
															440	704.293	440	336.558	440	25763.2	440	10688.9	440	19547	549.4	0.00439	548.7	0.000686744	549.1	0.000204859	549.6	0.000300298	449.9	0.00647			155	391	390.85	35.3929	24.6492	12.7548	0.806682	40.5356
															441	682.51	441	420.194	441	25411.6	441	10681.6	441	18872.8	551.9	0.00454	551.3	0.000735922	551.6	0.000205879	552	0.000327046	450.3	0.0062			156	387	391.64	36.7934	26.0797	13.0349	0.0105562	45.9837
															442	642.058	442	450.424	442	25251.9	442	10489.7	442	18132.2	554.4	0.00464	553.8	0.000753919	554.1	0.000226355	554.5	0.000373268	450.3	0.00575			157	385	392.43	38.264	27.6103	13.335	0.690375	52.3322
															443	603.679	443	511.891	443	24754	443	10565.4	443	17184.1	556.9	0.00475	556.2	0.000759427	556.5	0.000269834	557	0.000390103					158	384	393.22	39.8045	29.2609	13.6551	0.309988	59.681
															444	582.934	444	601.573	444	24747.7	444	10600.7	444	16965.3	559.4	0.0048	558.7	0.000776812	559	0.000278967	559.5	0.000414506					159	385	394.01	41.4151	31.0316	13.9952	0.811325	68.3303
															445	643.095	445	683.193	445	23770.7	445	10613.1	445	16045.2	561.9	0.00489	561.2	0.000801634	561.6	0.000291552	562	0.000480126					160	386	394.8	43.0958	32.9223	14.3654	0.440164	78.4802
															446	645.169	446	779.929	446	23357.8	446	10574.8	446	15560.8	564.3	0.00504	563.7	0.000839721	564	0.000313279	564.4	0.000505662					161	382	395.59	44.8564	34.953	14.7455	1.23046	90.6307
															447	586.046	447	880.695	447	22973	447	10640.1	447	14707.2	566.9	0.00524	566.1	0.000852125	566.5	0.000349961	566.9	0.000544643					162	383	396.38	46.7171	37.1138	15.1657	2.12079	105.182
															448	588.121	448	922.009	448	22441.9	448	10531.2	448	14186.5	569.4	0.0052	568.6	0.000837031	569	0.000353452	569.5	0.000631134					163	379	397.17	48.6578	39.4147	15.6058	3.11116	122.235
															449	605.754	449	1064.09	449	21808.2	449	10623.5	449	13803.7	571.8	0.00536	571.2	0.000883512	571.5	0.000424383	571.9	0.000651128					164	382	397.96	50.7086	41.8656	16.086	4.20157	141.488
															450	629.611	450	1245.47	450	21598.7	450	10916	450	13412.7	574.3	0.00548	573.7	0.000947407	573.9	0.00042732	574.4	0.000729266					166	380	398.75	52.8694	44.4666	16.5962	5.42202	161.842
															451	608.866	451	1343.21	451	20914.1	451	10766.7	451	13236.3	576.8	0.00557	576.1	0.000948821	576.4	0.000495445	576.9	0.000807543					167	381	399.54	55.1503	47.2076	17.1364	6.77252	182.295
															452	607.828	452	1406.69	452	20318.7	452	11117.2	452	12676.2	579.3	0.00555	578.6	0.000959124	578.9	0.000541797	579.4	0.000816596					168	378	400.33	57.5612	50.0887	17.7166	8.27308	203.249
															453	621.313	453	1571.95	453	19889.3	453	11212.7	453	12339.1	581.7	0.00574	581.1	0.00104	581.4	0.000538135	581.9	0.000925149					168	376	401.12	60.1021	53.0898	18.3468	9.95371	224.603
															454	665.914	454	1769.45	454	19666.3	454	11489.6	454	12310.1	584.2	0.00582	583.7	0.00108	583.9	0.000595784	584.3	0.000942227					169	378	401.91	62.7731	56.1909	19.0171	11.8044	246.758
															455	664.877	455	1912.54	455	19165.3	455	11705.4	455	11753.1	586.7	0.00592	586.1	0.00109	586.3	0.000670412	586.9	0.00102					170	378	402.7	65.6041	59.3621	19.7374	13.8652	269.712
															456	673.175	456	2141.28	456	18622.8	456	12115.1	456	11880.7	589.2	0.00601	588.5	0.00114	588.9	0.000738574	589.4	0.00105					171	374	403.49	68.5753	62.5733	20.5076	16.146	293.567
															457	667.989	457	2353.89	457	18230.7	457	12242.7	457	11588.2	591.8	0.00618	591.1	0.0012	591.4	0.00077443	591.8	0.00115					172	376	404.28	71.7064	65.7745	21.338	18.667	318.423
															458	698.069	458	2454.66	458	17945.5	458	12849.5	458	11459.5	594.2	0.00626	593.6	0.00124	593.8	0.000884297	594.3	0.00123					173	375	405.07	75.0077	68.9157	22.2283	21.448	344.278
															459	680.436	459	2639.06	459	16983.9	459	13101.5	459	11347.5	596.6	0.00645	596.1	0.00133	596.3	0.00096338	596.8	0.00131					174	376	405.86	78.4789	72.0068	23.1786	24.4891	371.234
															460	699.106	460	2746.88	460	16762	460	13521.6	460	11271.8	599.1	0.00654	598.5	0.00137	598.8	0.00101	599.3	0.00132					175	374	406.65	82.1403	75.028	24.219	27.8204	399.391
															461	690.808	461	2955.47	461	16014.1	461	13665.8	461	10704.4	600.2	0.00661	600.4	0.00145	600.3	0.00111	600.2	0.00139					176	372	407.44	85.9817	77.9691	25.3294	31.4317	428.648
															462	748.894	462	3056.23	462	15507.9	462	14097.3	462	10778.1	600.2	0.00674	600.3	0.00153	600.2	0.00117	600.2	0.00146					177	373	408.23	90.0233	80.8401	26.5199	35.3332	458.605
															463	741.634	463	3092.51	463	15340.9	463	14244.6	463	10823.7													178	372	409.02	94.2748	83.6312	27.8104	39.5147	488.563
															464	714.665	464	3165.06	464	14541.2	464	14927.1	464	10430.6													179	372	409.81	98.7365	86.3322	29.2009	43.9664	517.919
															465	703.255	465	3276.91	465	13715.6	465	15225.8	465	10322.7													180	373	410.6	103.418	88.9632	30.7014	48.6581	545.976
															466	727.112	466	3395.81	466	12972.9	466	15573.3	466	10111.1													181	372	411.39	108.32	91.5041	32.322	53.59	572.532
															467	732.298	467	3381.71	467	12286.2	467	15789	467	9888.1													182	370	412.18	113.452	93.955	34.0727	58.7119	597.187
															468	730.224	468	3379.69	468	11787.3	468	15967.4	468	9719.03													183	373	412.97	118.824	96.3359	35.9534	64.0139	619.842
															469	712.591	469	3306.13	469	11283.2	469	16305.6	469	9416.16													184	371	413.76	124.426	98.6468	37.9842	69.4659	640.095
															470	734.373	470	3422.01	470	10548.8	470	16216.4	470	9408.89													185	372	414.55	130.268	100.868	40.175	75.058	658.148
															471	714.665	471	3382.71	471	9872.55	471	16518.2	471	8911.01													186	369	415.34	136.331	103.028	42.5158	80.7601	673.7
															472	736.447	472	3528.83	472	9303.1	472	16412.4	472	8759.58													187	371	416.13	142.613	105.129	45.0368	86.5523	686.951
															473	704.293	473	3348.45	473	8798.99	473	16573.2	473	8498.19													189	371	416.92	149.105	107.16	47.7278	92.4244	697.901
															474	678.361	474	3491.54	474	8265.85	474	16879.2	474	8031.43													190	371	417.71	155.788	109.131	50.6089	98.3567	706.451
															475	635.834	475	3395.81	475	7532.51	475	16863.6	475	7794.93													191	369	418.5	162.64	111.041	53.68	104.329	712.799
															476	705.33	476	3398.84	476	7068.86	476	16933.1	476	7625.86													191	371	419.29	169.633	112.912	56.9412	110.331	716.947
															477	629.611	477	3502.63	477	6615.58	477	16961.1	477	7190.22													192	369	420.08	176.746	114.723	60.3925	116.343	718.894
															478	587.083	478	3443.17	478	6140.52	478	16615.7	478	7138.35													193	371	420.87	183.928	116.483	64.0539	122.356	718.94
															479	644.132	479	3613.47	479	5753.63	479	16621.9	479	6762.87													194	367	421.66	191.161	118.184	67.9053	128.358	717.085
															480	601.605	480	3443.17	480	5308.65	480	16768.2	480	6533.64													195	370	422.45	198.414	119.825	71.9468	134.33	713.73
															481	605.754	481	3523.79	481	4981.91	481	16781.7	481	6291.96													196	368	423.24	205.626	121.415	76.1684	140.262	708.974
															482	551.817	482	3588.28	482	4479.88	482	16475.7	482	6096.96													197	370	424.03	212.779	122.946	80.57	146.124	703.118
															483	542.482	483	3567.12	483	4244.43	483	16209.1	483	5902.99													198	370	424.82	219.842	124.426	85.1317	151.927	696.061
															484	597.456	484	3615.48	484	3809.82	484	16198.7	484	5897.8													200	370	425.61	226.784	125.837	89.8335	157.639	688.205
															485	531.072	485	3705.17	485	3613.78	485	15681.1	485	5412.37													201	370	426.4	233.597	127.177	94.6653	163.251	679.447
															486	541.444	486	3530.84	486	3409.44	486	15757.9	486	5210.11													202	369	427.19	240.269	128.468	99.5971	168.753	669.89
															487	537.295	487	3540.92	487	3209.25	487	15535.9	487	4980.87													202	369	427.98	246.782	129.678	104.629	174.125	659.732
															488	466.762	488	3373.65	488	2857.62	488	15145.9	488	4766.16													203	370	428.77	253.134	130.829	109.721	179.347	648.974
															489	469.874	489	3400.85	489	2640.84	489	14967.5	489	4568.05													204	369	429.56	259.316	131.899	114.873	184.409	637.716
															490	439.794	490	3289	490	2503.92	490	14674	490	4424.91													205	368	430.35	265.319	132.9	120.055	189.301	625.958
															491	423.198	491	3252.73	491	2389.82	491	14295.4	491	4197.75													206	368	431.14	271.141	133.82	125.247	194.042	613.899
															492	468.837	492	3120.72	492	2115.99	492	14313	492	4050.46													207	368	431.93	276.763	134.66	130.449	198.624	601.441
															493	416.974	493	3107.62	493	1944.84	493	14121.1	493	3854.42													208	370	432.72	282.175	135.41	135.631	203.066	588.682
															494	399.341	494	2943.37	494	1749.84	494	13716.6	494	3692.61													209	370	433.51	287.387	136.071	140.782	207.387	575.724
															495	424.235	495	3051.19	495	1658.56	495	13490.5	495	3651.12													210	371	434.3	292.389	136.641	145.884	211.599	562.565
															496	401.416	496	2925.24	496	1455.26	496	13262.3	496	3457.15													211	370	435.09	297.16	137.111	150.936	215.7	549.206
															497	381.708	497	2738.82	497	1451.11	497	12986.4	497	3261.11													212	371	435.88	301.712	137.471	155.918	219.712	535.847
															498	350.591	498	2763	498	1304.86	498	12422.1	498	3185.39													213	373	436.67	306.034	137.731	160.81	223.643	522.288
															499	355.777	499	2476.83	499	1214.62	499	12126.5	499	2991.43													214	369	437.46	310.125	137.861	165.622	227.525	508.829
															500	331.92	500	2449.62	500	1179.35	500	11853.7	500	2803.69													215	371	438.25	313.967	137.871	170.313	231.346	495.27
															501	328.808	501	2398.23	501	1045.55	501	11571.6	501	2733.15													216	370	439.04	317.568	137.751	174.895	235.128	481.811
															502	309.101	502	2234.99	502	1067.33	502	11275.9	502	2568.23													217	372	439.83	320.919	137.501	179.337	238.879	468.352
															503	326.734	503	2188.64	503	1026.88	503	11251.1	503	2420.94													218	373	440.62	324.01	137.131	183.638	242.61	455.093
															504	319.473	504	2131.2	504	867.141	504	10784.3	504	2269.5													219	373	441.41	326.852	136.641	187.78	246.342	441.834
															505	315.324	505	1861.15	505	814.241	505	10262.6	505	2137.77													220	374	442.2	329.422	136.031	191.741	250.083	428.876
															506	282.132	506	1777.51	506	734.373	506	9970.05	506	2142.96													221	373	442.99	331.733	135.31	195.503	253.825	416.117
															507	266.573	507	1712.01	507	708.442	507	9941	507	1938.62													222	375	443.78	333.774	134.48	199.064	257.586	403.558
															508	261.387	508	1619.31	508	634.797	508	9505.36	508	1994.63													223	374	444.57	335.545	133.55	202.375	261.387	391.2
															509	268.648	509	1556.83	509	595.381	509	9172.4	509	1855.64													224	373	445.36	337.035	132.519	205.437	265.209	379.042
															510	239.605	510	1543.74	510	609.903	510	8969.1	510	1786.14													224	376	446.15	338.236	131.399	208.218	269.08	367.283
															511	237.53	511	1399.64	511	530.035	511	8553.16	511	1679.31													225	377	446.94	339.166	130.189	210.669	272.992	355.725
															512	233.381	512	1389.56	512	478.172	512	8342.6	512	1543.43													226	377	447.73	339.796	128.908	212.779	276.953	344.467
															513	253.089	513	1265.62	513	475.06	513	8149.67	513	1517.5													228	379	448.52	340.146	127.548	214.49	280.975	333.509
															514	208.487	514	1231.36	514	408.676	514	7831.24	514	1514.38													229	378	449.31	340.196	126.127	215.76	285.046	322.851
															515	211.599	515	1120.52	515	387.932	515	7711.95	515	1421.03													230	380	450.1	339.946	124.656	216.531	289.188	312.493
															516	237.53	516	1130.59	516	370.298	516	7402.85	516	1358.8													230	381	450.89	339.406	123.126	216.721	293.369	302.436
															517	221.971	517	1092.3	517	336.069	517	7193.33	517	1310.05													231	382	451.68	338.586	121.565	216.291	297.591	292.678
															518	230.269	518	1056.03	518	386.894	518	6775.32	518	1248.85													232	381	452.47	337.495	119.965	215.21	301.832	283.221
															519	186.705	519	1006.65	519	290.43	519	6506.67	519	1193.87													234	385	453.26	336.155	118.344	213.47	306.094	274.163
															520	203.301	520	907.902	520	310.138	520	6288.85	520	1062.14													235	383	454.05	334.574	116.713	211.069	310.336	265.306
															521	188.78	521	860.542	521	272.797	521	6160.23	521	1090.15													236	383	454.84	332.764	115.073	208.028	314.577	256.749
															522	179.444	522	804.113	522	283.169	522	5904.03	522	1011.32													237	386	455.63	330.733	113.432	204.346	318.789	248.492
															523	172.184	523	747.684	523	263.462	523	5707.99	523	973.978													238	384	456.42	328.492	111.802	200.065	322.97	240.435
															524	186.705	524	695.285	524	230.269	524	5493.28	524	884.774													239	383	457.21	326.061	110.191	195.243	327.102	232.778
															525	172.184	525	690.247	525	205.375	525	5292.05	525	844.322													240	387	458	323.43	108.59	189.951	331.183	225.322
															526	154.55	526	665.056	526	206.413	526	5057.63	526	867.141													241	386	458.79	320.629	107	184.239	335.205	218.165
															527	161.811	527	616.688	527	180.482	527	4888.56	527	765.49													242	388	459.58	317.648	105.429	178.216	339.166	211.208
															528	159.737	528	604.596	528	197.077	528	4568.05	528	765.49													243	390	460.37	314.507	103.869	171.954	343.038	204.452
															529	177.37	529	574.366	529	176.333	529	4544.19	529	765.49													244	388	461.16	311.206	102.308	165.552	346.829	197.996
															530	164.923	530	570.336	530	150.401	530	4385.49	530	710.516													245	390	461.95	307.764	100.758	159.099	350.521	191.839
															531	157.662	531	536.075	531	196.04	531	4183.23	531	655.542													247	391	462.74	304.183	99.207	152.667	354.112	185.783
															532	159.737	532	484.684	532	168.035	532	4038.01	532	557.003													248	395	463.53	300.462	97.6664	146.325	357.583	180.027
															533	179.444	533	479.646	533	140.029	533	3931.18	533	577.748													249	394	464.32	296.62	96.1258	140.132	360.935	174.371
															534	174.258	534	466.547	534	138.992	534	3844.05	534	551.817													250	393	465.11	292.659	94.5752	134.14	364.166	169.015
															535	160.774	535	419.187	535	131.731	535	3634.52	535	551.817													252	395	465.9	288.587	93.0347	128.398	367.247	163.859
															536	157.662	536	384.926	536	107.874	536	3330.61	536	524.848													253	397	466.69	284.406	91.4841	122.906	370.178	158.804
															537	152.476	537	358.727	537	110.986	537	3214.44	537	499.954													253	395	467.48	280.134	89.9335	117.664	372.959	153.948
															538	165.96	538	390.972	538	102.688	538	3077.52	538	505.141													253	399	468.27	275.762	88.3729	112.632	375.56	149.292
															539	142.103	539	353.689	539	123.433	539	3089.97	539	428.384													254	399	469.06	271.321	86.8124	107.8	377.991	144.837
															540	168.035	540	307.336	540	97.5015	540	2843.1	540	413.863													256	400	469.85	266.789	85.2418	103.148	380.222	140.481
															541	153.513	541	349.658	541	79.8683	541	2767.38	541	435.645													257	404	470.64	262.197	83.6612	98.6668	382.252	136.226
															542	148.327	542	328.497	542	88.1663	542	2717.59	542	394.155													257	403	471.43	257.546	82.0706	94.3452	384.063	132.27
															543	128.619	543	303.306	543	77.7938	543	2491.47	543	388.969													257	405	472.22	252.834	80.47	90.1636	385.654	128.315
															544	144.178	544	297.26	544	77.7938	544	2474.88	544	351.628													258	406	473.01	248.092	78.8594	86.1221	386.994	124.56
															545	145.215	545	296.252	545	77.7938	545	2353.52	545	337.106													259	407	473.8	243.3	77.2388	82.2206	388.075	120.904
															546	137.954	546	269.045	546	79.8683	546	2218.68	546	328.808													262	407	474.59	238.489	75.6082	78.4392	388.875	117.449
															547	126.544	547	257.961	547	67.4213	547	2157.48	547	277.983													263	406	475.38	233.667	73.9576	74.7779	389.395	114.094
															548	137.954	548	251.915	548	68.4585	548	2040.27	548	309.101													264	409	476.17	228.835	72.2969	71.2365	389.595	110.739
															549	145.215	549	222.693	549	59.1232	549	2036.12	549	286.281													264	411	476.96	224.013	70.6263	67.8053	389.465	107.584
															550	156.625	550	211.609	550	63.2722	550	1937.58	550	246.865													265	412	477.75	219.211	68.9457	64.484	389.015	104.529
															551	129.656	551	251.915	551	54.9742	551	1847.34	551	244.791													266	412	478.54	214.45	67.2551	61.2728	388.245	101.574
															552	138.992	552	190.448	552	62.235	552	1713.54	552	248.94													267	415	479.33	209.738	65.5544	58.1717	387.154	98.6185
															553	143.141	553	209.593	553	52.8997	553	1563.14	553	227.158													269	414	480.12	205.066	63.8638	55.1706	385.754	95.8636
															554	140.029	554	184.402	554	70.533	554	1598.4	554	256.201													270	418	480.91	200.444	62.1632	52.2695	384.043	93.1087
															555	147.29	555	191.455	555	40.4528	555	1463.56	555	203.301													271	417	481.7	195.883	60.4825	49.4784	382.022	90.4538
															556	125.507	556	177.348	556	53.937	556	1468.75	556	188.78													270	418	482.49	191.391	58.8019	46.7874	379.712	87.8989
															557	132.768	557	190.448	557	52.8997	557	1286.19	557	197.077													271	423	483.28	186.959	57.1413	44.2065	377.121	85.4441
															558	143.141	558	161.226	558	47.7135	558	1310.05	558	202.264													274	421	484.07	182.598	55.4907	41.7255	374.249	83.0893
															559	131.731	559	142.08	559	37.341	559	1144.09	559	199.152													275	425	484.86	178.316	53.8601	39.3547	371.108	80.7345
															560	155.588	560	156.187	560	39.4155	560	1176.24	560	146.252													277	425	485.65	174.125	52.2495	37.0938	367.707	78.3797
															561	112.023	561	142.08	561	48.7507	561	1104.67	561	150.401													277	427	486.44	170.023	50.6589	34.953	364.056	76.225
															562	145.215	562	120.919	562	30.0802	562	1060.07	562	144.178													279	430	487.23	166.002	49.0883	32.9423	360.164	74.0703
															563	128.619	563	148.126	563	31.1175	563	1018.58	563	150.401													278	429	488.02	162.09	47.5477	31.0616	356.053	71.9155
															564	125.507	564	161.226	564	29.043	564	961.531	564	117.209													280	434	488.81	158.269	46.0272	29.3309	351.741	69.9609
															565	148.327	565	106.812	565	38.3783	565	901.37	565	141.066													280	436	489.6	154.557	44.5466	27.7503	347.219	67.9062
															566	127.582	566	120.919	566	50.8252	566	862.992	566	125.507													282	435	490.39	150.956	43.0861	26.3098	342.518	66.0516
															567	119.284	567	135.026	567	31.1175	567	865.067	567	119.284													282	436	491.18	147.455	41.6655	25.0093	337.646	64.097
															568	135.88	568	117.896	568	25.9312	568	900.333	568	115.135													282	441	491.97	144.063	40.265	23.8389	332.634	62.3423
															569	122.395	569	91.6971	569	26.9685	569	763.416	569	93.3525													283	441	492.76	140.782	38.9045	22.7785	327.472	60.5878
															570	110.986	570	93.7124	570	20.745	570	714.665	570	113.06													284	443	493.55	137.611	37.574	21.8381	322.2	58.8333
															571	144.178	571	84.6434	571	30.0802	571	709.479	571	114.097													285	446	494.34	134.54	36.2835	20.9878	316.818	57.0786
															572	120.321	572	91.6971	572	29.043	572	708.442	572	100.613													286	448	495.13	131.569	35.0231	20.2275	311.356	55.5242
															573	123.433	573	80.6128	573	22.8195	573	682.51	573	79.8683													287	450	495.92	128.688	33.8026	19.5373	305.814	53.8697
															574	126.544	574	98.7507	574	21.7823	574	651.393	574	82.98													289	452	496.71	125.907	32.6222	18.917	300.232	52.3151
															575	138.992	575	90.6894	575	25.9312	575	572.562	575	76.7565													289	454	497.5	123.216	31.4717	18.3568	294.61	50.7607
															576	150.401	576	90.6894	576	19.7078	576	539.37	576	71.5703													290	458	498.29	120.615	30.3613	17.8467	288.968	49.3062
															577	164.923	577	77.5898	577	24.894	577	541.444	577	82.98													291	461	499.08	118.084	29.2909	17.3865	283.336	47.8517
															578	142.103	578	74.5668	578	23.8568	578	534.184	578	62.235													292	463	499.87	115.623	28.2505	16.9663	277.703	46.4973
															579	179.444	579	57.4366	579	17.6333	579	486.47	579	84.0173													294	464	500.66	113.242	27.2502	16.5862	272.121	45.1429
															580	147.29	580	64.4902	580	17.6333	580	472.986	580	73.6448													295	466	501.45	110.931	26.2998	16.226	266.569	43.7885
															581	162.848	581	61.4673	581	26.9685	581	460.539	581	53.937													296	470	502.24	108.69	25.3795	15.8959	261.047	42.4341
															582	177.37	582	49.3753	582	17.6333	582	436.682	582	68.4585													297	472	503.03	106.519	24.4991	15.5958	255.575	41.1796
															583	224.046	583	74.5668	583	32.1547	583	432.533	583	71.5703													298	473	503.82	104.409	23.6488	15.3157	250.153	39.9253
															584	215.748	584	63.4826	584	23.8568	584	386.894	584	57.0487													301	477	504.61	102.368	22.8485	15.0556	244.761	38.7709
															585	226.12	585	63.4826	585	24.894	585	412.825	585	49.788													301	479	505.4	100.397	22.0882	14.8155	239.419	37.6166
															586	270.722	586	66.5056	586	24.894	586	387.932	586	57.0487													303	482	506.19	98.4864	21.358	14.5854	234.127	36.4623
															587	355.777	587	58.4443	587	40.4528	587	363.038	587	48.7507													302	484	506.98	96.6557	20.6677	14.3754	228.885	35.3079
															588	387.932	588	57.4366	588	47.7135	588	365.112	588	60.1605													304	485	507.77	94.8851	20.0075	14.1753	223.683	34.1535
															589	383.783	589	52.3983	589	47.7135	589	335.032	589	66.384													304	490	508.56	93.1844	19.3872	13.9852	218.541	33.0993
															590	438.757	590	50.383	590	72.6075	590	304.952	590	51.8625													305	491	509.35	91.5638	18.797	13.8051	213.44	32.0449
															591	442.906	591	60.4596	591	73.6448	591	308.063	591	73.6448													306	495	510.14	90.0132	18.2268	13.6251	208.398	31.0907
															592	498.917	592	49.3753	592	95.427	592	322.585	592	67.4213													309	499	510.93	88.5427	17.6966	13.465	203.416	30.0364
															593	448.092	593	43.3294	593	82.98	593	294.579	593	59.1232													311	499	511.72	87.1622	17.1864	13.305	198.484	29.0821
															594	429.421	594	49.3753	594	58.086	594	284.207	594	58.086													311	502	512.51	85.8717	16.7062	13.1549	193.612	28.1278
															595	367.187	595	36.2758	595	53.937	595	223.009	595	64.3095													310	505	513.3	84.6613	16.2461	13.0149	188.79	27.2736
															596	383.783	596	31.2375	596	53.937	596	230.269	596	50.8252													310	509	514.09	83.5708	15.8059	12.8748	184.039	26.3193
															597	309.101	597	41.3141	597	44.6018	597	253.089	597	57.0487													312	511	514.88	82.5805	15.3857	12.7347	179.337	25.4651
															598	272.797	598	52.3983	598	24.894	598	198.115	598	53.937													314	516	515.67	81.7102	14.9956	12.6047	174.705	24.6108
															599	286.281	599	32.2451	599	33.192	599	215.748	599	46.6763													315	517	516.46	80.9699	14.6154	12.4847	170.133	23.7566
															600	241.679	600	31.2375	600	23.8568	600	215.748	600	39.4155													317	519	517.25	80.3797	14.2553	12.3546	165.622	22.9024
															601	201.226	601	27.2068	601	18.6705	601	189.817	601	38.3783													318	521	518.04	79.9595	13.9152	12.2346	161.18	22.1481
															602	192.929	602	38.2911	602	16.596	602	151.439	602	42.5273													319	525	518.83	79.7294	13.5951	12.1145	156.808	21.2939
															603	199.152	603	35.2681	603	11.4098	603	177.37	603	31.1175													318	528	519.62	79.7294	13.285	12.0045	152.497	20.5398
															604	151.439	604	36.2758	604	16.596	604	156.625	604	28.0057													318	529	520.41	79.9695	12.9948	11.8844	148.255	19.7855
															605	186.705	605	38.2911	605	11.4098	605	144.178	605	26.9685													319	533	521.2	80.4597	12.7147	11.7744	144.084	19.1314
															606	182.556	606	33.2528	606	18.6705	606	147.29	606	23.8568													320	535	521.99	81.2	12.4446	11.6643	139.982	18.3771
															607	169.072	607	23.1762	607	11.4098	607	141.066	607	34.2293													321	537	522.78	82.1703	12.1945	11.5643	135.951	17.723
															608	212.636	608	30.2298	608	20.745	608	148.327	608	31.1175													322	538	523.57	83.3608	11.9545	11.4543	131.989	16.9688
															609	236.493	609	43.3294	609	13.4842	609	120.321	609	40.4528													325	541	524.36	84.7213	11.7244	11.3542	128.108	16.3146
															610	282.132	610	45.3447	610	30.0802	610	138.992	610	48.7507													325	545	525.15	86.2118	11.5043	11.2542	124.296	15.6605
															611	339.181	611	35.2681	611	25.9312	611	129.656	611	43.5645													326	546	525.94	87.7724	11.2942	11.1542	120.565	15.0064
															612	382.745	612	43.3294	612	42.5273	612	110.986	612	42.5273													326	551	526.73	89.313	11.0941	11.0541	116.924	14.4522
															613	470.911	613	26.1992	613	46.6763	613	119.284	613	63.2722													328	550	527.52	90.7535	10.9041	10.9541	113.362	13.7981
															614	461.576	614	33.2528	614	44.6018	614	113.06	614	66.384													329	554	528.31	92.034	10.714	10.854	109.891	13.2439
															615	562.189	615	41.3141	615	67.4213	615	102.688	615	63.2722													330	554	529.1	93.0944	10.5439	10.764	106.52	12.6898
															616	634.797	616	31.2375	616	52.8997	616	104.762	616	49.788													330	556	529.89	93.8747	10.3739	10.674	103.248	12.0357
															617	705.33	617	27.2068	617	56.0115	617	110.986	617	57.0487													332	553	530.68	94.3749	10.2038	10.5739	100.077	11.4815
															618	715.702	618	25.1915	618	77.7938	618	103.725	618	60.1605													334	560	531.47	94.5649	10.0537	10.4839	96.9961	11.0274
															619	781.049	619	33.2528	619	71.5703	619	79.8683	619	47.7135													335	562	532.26	94.4549	9.90369	10.4039	94.025	10.4733
															620	727.112	620	31.2375	620	72.6075	620	95.427	620	51.8625													336	561	533.05	94.0648	9.75363	10.3138	91.144	9.91923
															621	695.995	621	16.1226	621	62.235	621	86.0918	621	37.341													336	565	533.84	93.4245	9.60358	10.2238	88.3629	9.46509
															622	578.785	622	34.2604	622	52.8997	622	90.2408	622	39.4155													338	564	534.63	92.5942	9.46353	10.1338	85.6819	8.91095
															623	512.402	623	15.1149	623	42.5273	623	78.831	623	33.192													338	566	535.42	91.5838	9.33348	10.0537	83.091	8.45692
															624	393.118	624	35.2681	624	31.1175	624	78.831	624	31.1175													339	566	536.21	90.4234	9.19343	9.96371	80.6	8.00278
															625	322.585	625	26.1992	625	31.1175	625	57.0487	625	25.9312													340	566	537	89.1329	9.06338	9.88368	78.1891	7.54874
															626	245.828	626	36.2758	626	26.9685	626	63.2722	626	25.9312													341	571	537.79	87.7224	8.93333	9.80365	75.8683	7.09461
															627	226.12	627	19.1455	627	15.5587	627	46.6763	627	21.7823													343	570	538.58	86.2218	8.80328	9.72362	73.6274	6.74057
															628	192.929	628	20.1532	628	10.3725	628	51.8625	628	14.5215													343	570	539.37	84.6112	8.67323	9.64359	71.4766	6.28653
															629	158.699	629	16.1226	629	18.6705	629	61.1977	629	15.5587													346	573	540.16	82.9306	8.55319	9.56356	69.4059	5.83239
															630	140.029	630	17.1302	630	8.298	630	50.8252	630	19.7078													346	573	540.95	81.18	8.42314	9.48353	67.4051	5.47836
															631	127.582	631	16.1226	631	11.4098	631	40.4528	631	20.745													347	572	541.74	79.3493	8.29309	9.4035	65.4744	5.12432
															632	129.656	632	17.1302	632	6.2235	632	47.7135	632	17.6333													346	577	542.53	77.4686	8.16304	9.33348	63.6237	4.77028
															633	118.246	633	18.1379	633	9.33525	633	43.5645	633	11.4098													347	578	543.32	75.5278	8.02299	9.25345	61.833	4.31615
															634	97.5015	634	13.0996	634	10.3725	634	44.6018	634	11.4098													348	583	544.11	73.5471	7.89294	9.18342	60.1024	3.96211
															635	112.023	635	20.1532	635	10.3725	635	34.2293	635	12.447													349	584	544.9	71.5164	7.75289	9.10339	58.4418	3.70807
															636	102.688	636	24.1838	636	11.4098	636	45.639	636	15.5587													352	586	545.69	69.4456	7.61284	9.03337	56.8412	3.35404
															637	88.1663	637	19.1455	637	4.149	637	37.341	637	11.4098													353	588	546.48	67.3448	7.47278	8.96334	55.2906	3
															638	98.5387	638	29.2221	638	10.3725	638	43.5645	638	14.5215													354	588	547.27	65.214	7.32273	8.89331	53.8	2.87256
															639	100.613	639	32.2451	639	10.3725	639	37.341	639	10.3725													353	591	548.06	63.0632	7.18268	8.82329	52.3595	2.64512
															640	82.98	640	33.2528	640	7.26075	640	34.2293	640	9.33525													355	591	548.85	60.8824	7.03262	8.75326	50.969	2.51778
															641	101.65	641	29.2221	641	9.33525	641	39.4155	641	11.4098													356	599	549.64	58.6916	6.88256	8.68324	49.6285	2.29024
															642	90.2408	642	31.2375	642	10.3725	642	21.7823	642	14.5215													358	599	550.43	56.4908	6.73251	8.61321	48.328	2.16289
															643	87.129	643	34.2604	643	8.298	643	38.3783	643	9.33525													359	606	551.22	54.2799	6.59246	8.54318	47.0775	2.03545
															644	98.5387	644	32.2451	644	6.2235	644	31.1175	644	13.4842													362	608	552.01	52.0791	6.4424	8.47316	45.8671	1.90801
															645	96.4643	645	36.2758	645	5.18625	645	41.49	645	13.4842													363	612	552.8	49.8783	6.29234	8.41314	44.7067	1.78057
															646	86.0918	646	37.2834	646	11.4098	646	29.043	646	8.298													364	615	553.59	47.6875	6.15229	8.34311	43.5762	1.65323
															647	93.3525	647	26.1992	647	13.4842	647	29.043	647	20.745													365	620	554.38	45.5267	6.00224	8.28309	42.4758	1.52579
															648	115.135	648	38.2911	648	10.3725	648	34.2293	648	11.4098													366	629	555.17	43.4059	5.86218	8.21306	41.4254	1.39835
															649	110.986	649	19.1455	649	7.26075	649	29.043	649	13.4842													365	631	555.96	41.3151	5.73214	8.15304	40.3951	1.27091
															650	100.613	650	20.1532	650	14.5215	650	11.4098	650	9.33525													366	636	556.75	39.2843	5.59208	8.09302	39.4047	1.14357
															651	84.0173	651	19.1455	651	13.4842	651	18.6705	651	13.4842													366	646	557.54	37.3236	5.46204	8.03299	38.4543	1.11613
															652	107.874	652	22.1685	652	17.6333	652	25.9312	652	12.447													368	650	558.33	35.4229	5.34199	7.97297	37.524	0.98878
															653	90.2408	653	17.1302	653	7.26075	653	17.6333	653	6.2235													369	659	559.12	33.6222	5.22195	7.91295	36.6236	0.86134
															654	102.688	654	14.1072	654	12.447	654	10.3725	654	11.4098													372	666	559.91	31.9216	5.1019	7.85293	35.7533	0.8339
															655	90.2408	655	14.1072	655	7.26075	655	20.745	655	15.5587													373	673	560.7	30.321	4.99186	7.7929	34.913	0.70656
															656	95.427	656	16.1226	656	10.3725	656	9.33525	656	5.18625													374	680	561.49	28.8505	4.89182	7.73288	34.0927	0.67912
															657	96.4643	657	23.1762	657	9.33525	657	22.8195	657	10.3725													373	695	562.28	27.52	4.80179	7.67286	33.3024	0.65178
															658	102.688	658	14.1072	658	3.11175	658	22.8195	658	13.4842													374	700	563.07	26.3295	4.72176	7.62284	32.5321	0.52434
															659	105.799	659	15.1149	659	5.18625	659	6.2235	659	8.298													374	713	563.86	25.2891	4.64173	7.56282	31.7818	0.497
															660	85.0545	660	20.1532	660	14.5215	660	13.4842	660	16.596													375	723	564.65	24.4088	4.58171	7.5128	31.0516	0.46966
															661	89.2035	661	9.06894	661	7.26075	661	11.4098	661	7.26075													375	733	565.44	23.7085	4.53169	7.45278	30.3413	0.44221
															662	96.4643	662	16.1226	662	7.26075	662	24.894	662	12.447													377	742	566.23	23.1883	4.49167	7.40276	29.6611	0.41487
															663	79.8683	663	10.0766	663	13.4842	663	14.5215	663	8.298													379	753	567.02	22.8482	4.46166	7.35274	28.9908	0.38743
															664	76.7565	664	18.1379	664	9.33525	664	10.3725	664	14.5215													382	768	567.81	22.7082	4.45166	7.29272	28.3306	0.26009
															665	61.1977	665	14.1072	665	9.33525	665	10.3725	665	10.3725													383	773	568.6	22.7682	4.46166	7.2427	27.7003	0.23265
															666	60.1605	666	14.1072	666	7.26075	666	22.8195	666	7.26075													383	782	569.39	23.0583	4.49167	7.19268	27.0801	0.20531
															667	82.98	667	14.1072	667	6.2235	667	12.447	667	12.447													384	788	570.18	23.5785	4.54169	7.14266	26.4799	0.27797
															668	82.98	668	14.1072	668	12.447	668	14.5215	668	5.18625													385	801	570.97	24.3588	4.61172	7.10265	25.8896	0.25063
															669	91.278	669	15.1149	669	11.4098	669	10.3725	669	5.18625													386	808	571.76	25.4192	4.70175	7.05263	25.3194	0.22319
															670	62.235	670	10.0766	670	5.18625	670	10.3725	670	7.26075													386	818	572.55	26.7797	4.8318	7.00261	24.7592	0.19585
															671	85.0545	671	13.0996	671	13.4842	671	11.4098	671	11.4098													387	825	573.34	28.4703	4.99186	6.96259	24.219	0.1684
															672	80.9055	672	15.1149	672	7.26075	672	4.149	672	2.0745													387	829	574.13	30.5111	5.18193	6.91258	23.6888	0.14106
															673	72.6075	673	9.06894	673	9.33525	673	8.298	673	8.298													388	836	574.92	32.952	5.42202	6.87256	23.1686	0.21372
															674	74.682	674	12.0919	674	13.4842	674	8.298	674	7.26075													389	843	575.71	35.8231	5.70212	6.83255	22.6584	0.18638
															675	71.5703	675	16.1226	675	2.0745	675	18.6705	675	5.18625													388	872	576.5	39.1843	6.04225	6.78253	22.1683	0.15894
															676	73.6448	676	23.1762	676	11.4098	676	14.5215	676	13.4842													389	899	577.29	43.0858	6.4424	6.74251	21.6881	0.1316
															677	65.3468	677	13.0996	677	8.298	677	15.5587	677	7.26075													390	927	578.08	47.5974	6.91258	6.7025	21.2179	0.20426
															678	65.3468	678	12.0919	678	9.33525	678	9.33525	678	8.298													393	941	578.87	52.8194	7.48279	6.67249	20.7577	0.17692
															679	80.9055	679	19.1455	679	10.3725	679	7.26075	679	8.298													392	971	579.66	58.8616	8.17305	6.63247	20.3076	0.24958
															680	80.9055	680	17.1302	680	8.298	680	19.7078	680	6.2235													393	994	580.45	65.8642	8.99335	6.59246	19.8774	0.22213
															681	74.682	681	19.1455	681	11.4098	681	7.26075	681	7.26075													393	1024	581.24	74.0473	9.97372	6.56245	19.4472	0.19479
															682	68.4585	682	11.0843	682	9.33525	682	13.4842	682	9.33525													394	1056	582.03	83.5608	11.1341	6.53243	19.0271	0.26745
															683	76.7565	683	14.1072	683	13.4842	683	16.596	683	7.26075													395	1079	582.82	94.3449	12.5047	6.49242	18.6169	0.24001
															684	72.6075	684	15.1149	684	4.149	684	16.596	684	4.149													396	1117	583.61	106.169	14.1053	6.46241	18.2168	0.31267
															685	94.3898	685	19.1455	685	3.11175	685	5.18625	685	15.5587													397	1106	584.4	118.684	15.976	6.4324	17.8366	0.28533
															686	75.7193	686	27.2068	686	7.26075	686	6.2235	686	8.298													396	1093	585.19	131.389	18.1368	6.41239	17.4465	0.35799
															687	104.762	687	18.1379	687	7.26075	687	6.2235	687	11.4098													396	1070	585.98	143.623	20.5477	6.38238	17.0764	0.43065
															688	78.831	688	29.2221	688	8.298	688	7.26075	688	10.3725													397	1047	586.77	154.617	23.0786	6.36237	16.7162	0.40331
															689	96.4643	689	13.0996	689	17.6333	689	12.447	689	12.447													397	1045	587.56	163.591	25.4595	6.34236	16.3661	0.47597
															690	103.725	690	14.1072	690	12.447	690	7.26075	690	6.2235													398	1031	588.35	169.863	27.3202	6.32236	16.016	0.44852
															691	94.3898	691	15.1149	691	16.596	691	14.5215	691	11.4098													398	1034	589.14	172.944	28.4206	6.31235	15.6758	0.52118
															692	108.911	692	18.1379	692	14.5215	692	6.2235	692	11.4098													400	1035	589.93	172.564	28.7407	6.29234	15.3457	0.59384
															693	97.5015	693	9.06894	693	17.6333	693	12.447	693	12.447													398	1030	590.72	168.673	28.4406	6.28234	15.0156	0.5665
															694	99.576	694	18.1379	694	21.7823	694	6.2235	694	10.3725													397	1026	591.51	161.63	27.6903	6.28234	14.7055	0.63916
															695	121.358	695	18.1379	695	16.596	695	5.18625	695	9.33525													396	1024	592.3	152.206	26.6499	6.27234	14.3954	0.71182
															696	107.874	696	17.1302	696	18.6705	696	18.6705	696	8.298													396	1029	593.09	141.032	25.4095	6.27234	14.0953	0.68448
															697	118.246	697	10.0766	697	13.4842	697	7.26075	697	8.298													396	1027	593.88	128.608	24.059	6.28234	13.7951	0.75714
															698	90.2408	698	16.1226	698	15.5587	698	8.298	698	16.596													396	1027	594.67	115.343	22.6084	6.29234	13.505	0.8298
															699	135.88	699	17.1302	699	24.894	699	5.18625	699	8.298													397	1016	595.46	101.608	21.1179	6.30235	13.2249	0.90245
															700	124.47	700	13.0996	700	21.7823	700	13.4842	700	8.298													398	1022	596.25	87.7324	19.5973	6.32236	12.9548	0.87501
															701	116.172	701	12.0919	701	19.7078	701	6.2235	701	9.33525													398	1022	597.04	74.0873	18.0767	6.34236	12.6847	0.94767
															702	81.9428	702	18.1379	702	13.4842	702	3.11175	702	16.596													398	1016	597.83	61.0224	16.5662	6.36237	12.4246	1.02033
															703	106.837	703	15.1149	703	13.4842	703	12.447	703	6.2235													397	1015	598.62	48.978	15.0956	6.39238	12.1645	1.09299
															704	93.3525	704	12.0919	704	10.3725	704	12.447	704	9.33525													398	1017	599.41	38.474	13.6751	6.42239	11.9144	1.16565
															705	81.9428	705	10.0766	705	6.2235	705	6.2235	705	11.4098															600.2	30.191	12.3246	6.4524	11.6643	1.13831
															706	89.2035	706	13.0996	706	7.26075	706	14.5215	706	7.26075															600.99	25.1191	11.0541	6.48242	11.4243	1.21097
															707	78.831	707	28.2145	707	5.18625	707	8.298	707	6.2235															601.78	24.5589	9.89369	6.52243	11.1942	1.28363
															708	84.0173	708	14.1072	708	7.26075	708	6.2235	708	9.33525															602.57	29.5307	8.87331	6.56245	10.9641	1.35629
															709	79.8683	709	11.0843	709	6.2235	709	12.447	709	6.2235															603.36	40.8149	8.00298	6.59246	10.744	1.42894
															710	54.9742	710	18.1379	710	3.11175	710	9.33525	710	7.26075															604.15	59.1718	7.33273	6.63247	10.5239	1.5016
															711	71.5703	711	18.1379	711	10.3725	711	11.4098	711	6.2235															604.94	84.9614	6.90257	6.67249	10.3138	1.57426
															712	64.3095	712	19.1455	712	5.18625	712	7.26075	712	12.447															605.73	117.804	6.76252	6.7125	10.1038	1.54682
															713	86.0918	713	18.1379	713	7.26075	713	12.447	713	5.18625															606.52	156.118	6.9826	6.75252	9.90369	1.61948
															714	67.4213	714	17.1302	714	5.18625	714	11.4098	714	8.298															607.31	197.123	7.63284	6.79253	9.70362	1.69214
															715	69.4958	715	19.1455	715	9.33525	715	10.3725	715	4.149															608.1	237.678	8.70324	6.83255	9.51355	1.7648
															716	67.4213	716	11.0843	716	7.26075	716	7.26075	716	6.2235															608.89	275.973	10.2238	6.86256	9.32347	1.83746
															717	60.1605	717	13.0996	717	4.149	717	5.18625	717	10.3725															609.68	310.866	12.1745	6.90257	9.14341	1.91012
															718	65.3468	718	18.1379	718	9.33525	718	6.2235	718	8.298															610.47	341.197	14.5454	6.94259	8.96334	1.98277
															719	70.533	719	21.1609	719	12.447	719	8.298	719	6.2235															611.26	365.666	17.2864	6.9726	8.79328	2.05543
															720	53.937	720	14.1072	720	7.26075	720	7.26075	720	3.11175															612.05	382.732	20.3076	7.01261	8.62321	2.12809
															721	61.1977	721	23.1762	721	7.26075	721	3.11175	721	5.18625															612.84	390.415	23.4787	7.04262	8.46315	2.20075
															722	71.5703	722	24.1838	722	8.298	722	7.26075	722	6.2235															613.63	386.164	26.6099	7.07264	8.30309	2.27341
															723	56.0115	723	14.1072	723	7.26075	723	5.18625	723	5.18625															614.42	369.137	29.481	7.10265	8.14303	2.34607
															724	87.129	724	9.06894	724	7.26075	724	4.149	724	7.26075															615.21	341.247	31.8119	7.13266	7.99298	2.41873
															725	60.1605	725	10.0766	725	11.4098	725	4.149	725	4.149															616	305.424	33.3524	7.16267	7.84292	2.49139
															726	60.1605	726	18.1379	726	5.18625	726	6.2235	726	8.298															616.79	265.409	33.9426	7.19268	7.69287	2.56405
															727	45.639	727	15.1149	727	11.4098	727	7.26075	727	3.11175															617.58	225.434	33.6325	7.22269	7.55281	2.63671
															728	60.1605	728	18.1379	728	8.298	728	5.18625	728	9.33525															618.37	189.78	32.6422	7.2427	7.42277	2.70936
															729	68.4585	729	22.1685	729	7.26075	729	5.18625	729	7.26075															619.16	161.19	31.1416	7.27271	7.29272	2.78202
															730	63.2722	730	14.1072	730	6.2235	730	15.5587	730	7.26075															619.95	139.292	29.3209	7.29272	7.16267	2.85468
															731	80.9055	731	15.1149	731	7.26075	731	4.149	731	6.2235															620.74	122.805	27.2902	7.32273	7.03262	2.92734
															732	61.1977	732	17.1302	732	10.3725	732	16.596	732	6.2235															621.53	110.401	25.1794	7.34274	6.91258	3
															733	60.1605	733	17.1302	733	12.447	733	2.0745	733	1.03725															622.32	100.957	23.0486	7.36274	6.79253	2.98736
															734	68.4585	734	15.1149	734	6.2235	734	3.11175	734	7.26075															623.11	93.5946	20.9778	7.38275	6.68249	2.97473
															735	53.937	735	17.1302	735	10.3725	735	6.2235	735	8.298															623.9	87.6924	18.9871	7.41276	6.57245	2.96209
															736	82.98	736	10.0766	736	4.149	736	9.33525	736	5.18625															624.69	82.8106	17.1264	7.43277	6.46241	2.94945
															737	50.8252	737	18.1379	737	11.4098	737	6.2235	737	10.3725															625.48	78.659	15.3957	7.45278	6.36237	2.93682
															738	59.1232	738	19.1455	738	7.26075	738	4.149	738	7.26075															626.27	75.0377	13.8252	7.46278	6.26233	2.92418
															739	63.2722	739	14.1072	739	11.4098	739	4.149	739	7.26075															627.06	71.8565	12.4146	7.48279	6.1623	2.91154
															740	82.98	740	22.1685	740	4.149	740	8.298	740	5.18625															627.85	69.0154	11.1642	7.5028	6.07226	2.89891
															741	73.6448	741	13.0996	741	5.18625	741	13.4842	741	7.26075															628.64	66.4645	10.0638	7.5228	5.98223	2.88627
															742	62.235	742	16.1226	742	11.4098	742	7.26075	742	5.18625															629.43	64.1636	9.1134	7.53281	5.8922	2.87363
															743	67.4213	743	13.0996	743	3.11175	743	6.2235	743	10.3725															630.22	62.0528	8.28309	7.55281	5.80216	2.86099
															744	87.129	744	13.0996	744	4.149	744	6.2235	744	8.298															631.01	60.1221	7.56282	7.56282	5.72213	2.84836
															745	71.5703	745	26.1992	745	5.18625	745	8.298	745	12.447															631.8	58.3414	6.93258	7.58283	5.6421	2.83572
															746	70.533	746	15.1149	746	14.5215	746	8.298	746	11.4098															632.59	56.6808	6.38238	7.59283	5.57208	2.92318
															747	62.235	747	13.0996	747	8.298	747	13.4842	747	10.3725															633.38	55.1403	5.9122	7.61284	5.50205	2.91055
															748	67.4213	748	16.1226	748	11.4098	748	6.2235	748	13.4842															634.17	53.6897	5.49205	7.62284	5.43202	2.89791
															749	71.5703	749	15.1149	749	7.26075	749	7.26075	749	12.447															634.96	52.3192	5.13191	7.63284	5.362	2.88527
															750	70.533	750	15.1149	750	6.2235	750	5.18625	750	13.4842															635.75	51.0187	4.8218	7.64285	5.30198	2.87264
															751	79.8683	751	11.0843	751	10.3725	751	3.11175	751	10.3725															636.54	49.7783	4.5517	7.65285	5.23195	2.86
															752	68.4585	752	14.1072	752	8.298	752	7.26075	752	13.4842															637.33	48.5778	4.31161	7.67286	5.18193	2.84736
															753	59.1232	753	16.1226	753	12.447	753	11.4098	753	18.6705															638.12	47.4274	4.10153	7.68286	5.12191	2.83473
															754	86.0918	754	10.0766	754	5.18625	754	7.26075	754	13.4842															638.91	46.317	3.93147	7.69287	5.07189	2.82209
															755	63.2722	755	11.0843	755	9.33525	755	9.33525	755	12.447															639.7	45.2466	3.77141	7.70287	5.02187	2.80945
															756	74.682	756	17.1302	756	14.5215	756	7.26075	756	16.596															640.49	44.2162	3.64136	7.71287	4.97185	2.79682
															757	57.0487	757	17.1302	757	11.4098	757	4.149	757	18.6705															641.28	43.2358	3.53132	7.71287	4.92183	2.88418
															758	70.533	758	11.0843	758	11.4098	758	0	758	16.596															642.07	42.2955	3.43128	7.72288	4.88182	2.87154
															759	74.682	759	10.0766	759	8.298	759	2.0745	759	25.9312															642.86	41.4051	3.35125	7.73288	4.8418	2.85891
															760	76.7565	760	8.06128	760	15.5587	760	10.3725	760	17.6333															643.65	40.5548	3.28122	7.74289	4.80179	2.84627
															761	60.1605	761	18.1379	761	14.5215	761	2.0745	761	22.8195															644.44	39.7645	3.2212	7.75289	4.76177	2.83363
															762	63.2722	762	21.1609	762	16.596	762	7.26075	762	21.7823															645.23	39.0142	3.17118	7.75289	4.73176	2.82099
															763	46.6763	763	6.04596	763	19.7078	763	10.3725	763	19.7078															646.02	38.324	3.13117	7.76289	4.69175	2.80836
															764	54.9742	764	9.06894	764	20.745	764	1.03725	764	18.6705															646.81	37.6937	3.10116	7.7729	4.66174	2.79572
															765	69.4958	765	10.0766	765	14.5215	765	2.0745	765	29.043															647.6	37.1135	3.07114	7.7729	4.64173	2.88318
															766	66.384	766	14.1072	766	15.5587	766	5.18625	766	24.894															648.39	36.5933	3.05114	7.7829	4.61172	2.87055
															767	79.8683	767	17.1302	767	17.6333	767	10.3725	767	26.9685															649.18	36.1432	3.04113	7.7829	4.58171	2.85791
															768	53.937	768	12.0919	768	26.9685	768	7.26075	768	20.745															649.97	35.753	3.02113	7.7929	4.5617	2.84527
															769	65.3468	769	18.1379	769	29.043	769	3.11175	769	21.7823															650.76	35.4329	3.01112	7.7929	4.54169	2.83264
															770	59.1232	770	14.1072	770	31.1175	770	6.2235	770	37.341															651.55	35.1828	3.01112	7.80291	4.52169	2.82
															771	54.9742	771	11.0843	771	20.745	771	6.2235	771	29.043															652.34	35.0228	3.00112	7.80291	4.50168	2.80736
															772	77.7938	772	9.06894	772	36.3038	772	7.26075	772	28.0057															653.13	34.9327	3.00112	7.81291	4.49167	2.79473
															773	77.7938	773	17.1302	773	37.341	773	10.3725	773	28.0057															653.92	34.9327	3.00112	7.81291	4.47167	2.88209
															774	59.1232	774	18.1379	774	37.341	774	7.26075	774	33.192															654.71	34.9927	3.00112	7.81291	4.46166	2.86945
															775	70.533	775	18.1379	775	53.937	775	11.4098	775	19.7078															655.5	35.1228	3.00112	7.82292	4.45166	2.85682
															776	61.1977	776	6.04596	776	45.639	776	8.298	776	21.7823															656.29	35.3129	3.00112	7.82292	4.44166	2.84418
															777	72.6075	777	19.1455	777	43.5645	777	6.2235	777	28.0057															657.08	35.5429	3.00112	7.82292	4.43165	2.83154
															778	60.1605	778	12.0919	778	33.192	778	11.4098	778	36.3038															657.87	35.813	3.00112	7.82292	4.42165	2.81891
															779	51.8625	779	19.1455	779	48.7507	779	10.3725	779	24.894															658.66	36.1132	3.00112	7.82292	4.42165	2.80627
															780	59.1232	780	15.1149	780	51.8625	780	6.2235	780	26.9685															659.45	36.4233	3.00112	7.83292	4.41164	2.89363
															781	65.3468	781	7.05362	781	57.0487	781	10.3725	781	26.9685															660.24	36.7334	3.00112	7.83292	4.41164	2.88099
															782	64.3095	782	8.06128	782	48.7507	782	6.2235	782	25.9312															661.03	37.0335	3.00112	7.83292	4.41164	2.86836
															783	60.1605	783	13.0996	783	66.384	783	12.447	783	18.6705															661.82	37.3036	3.00112	7.83292	4.41164	2.85572
															784	64.3095	784	10.0766	784	54.9742	784	3.11175	784	28.0057															662.61	37.5237	3.00112	7.83292	4.41164	2.84308
															785	59.1232	785	17.1302	785	66.384	785	9.33525	785	23.8568															663.4	37.6837	3.00112	7.83292	4.41164	2.83045
															786	54.9742	786	13.0996	786	70.533	786	10.3725	786	29.043															664.19	37.7538	3.00112	7.83292	4.41164	2.81781
															787	49.788	787	13.0996	787	77.7938	787	10.3725	787	26.9685															664.98	37.7238	3.00112	7.83292	4.41164	2.90527
															788	60.1605	788	15.1149	788	82.98	788	9.33525	788	36.3038															665.77	37.5337	3.00112	7.83292	4.42165	2.89264
															789	44.6018	789	10.0766	789	81.9428	789	7.26075	789	31.1175															666.56	37.1836	3.00112	7.83292	4.42165	2.88
															790	57.0487	790	14.1072	790	89.2035	790	14.5215	790	34.2293															667.35	36.6534	3.00112	7.83292	4.43165	2.86736
															791	45.639	791	11.0843	791	75.7193	791	8.298	791	31.1175															668.14	35.9731	3.01112	7.83292	4.43165	2.85473
															792	52.8997	792	4.03064	792	96.4643	792	11.4098	792	34.2293															668.93	35.1428	3.01112	7.83292	4.44166	2.84209
															793	62.235	793	8.06128	793	88.1663	793	12.447	793	35.2665															669.72	34.1924	3.01112	7.83292	4.45166	2.92945
															794	58.086	794	11.0843	794	96.4643	794	11.4098	794	44.6018															670.51	33.1421	3.01112	7.83292	4.46166	2.91682
															795	56.0115	795	17.1302	795	93.3525	795	16.596	795	40.4528															671.3	32.0416	3.01112	7.82292	4.47167	2.90418
															796	67.4213	796	11.0843	796	98.5387	796	17.6333	796	45.639															672.09	30.9112	3.01112	7.82292	4.48167	2.89154
															797	49.788	797	15.1149	797	122.395	797	20.745	797	52.8997															672.88	29.8008	3.01112	7.82292	4.49167	2.87891
															798	43.5645	798	14.1072	798	99.576	798	19.7078	798	65.3468															673.67	28.7704	3.01112	7.82292	4.50168	2.86627
															799	46.6763	799	9.06894	799	118.246	799	20.745	799	62.235															674.46	27.8601	3.01112	7.82292	4.51168	2.85363
															800	56.0115	800	11.0843	800	114.097	800	31.1175	800	58.086															675.25	27.1198	3.01112	7.81291	4.52169	2.94099
																																							676.04	26.6196	3.01112	7.81291	4.54169	2.92836
																																							676.83	26.3895	3.01112	7.81291	4.5517	2.91572
																																							677.62	26.4396	3.01112	7.81291	4.5617	2.90308
																																							678.41	26.8197	3.01112	7.80291	4.58171	2.89045
																																							679.2	27.53	3.01112	7.80291	4.59171	2.87781
																																							679.99	28.6204	3.01112	7.80291	4.61172	2.96527
																																							680.78	30.0909	3.01112	7.7929	4.62172	2.95264
																																							681.57	31.9816	3.01112	7.7929	4.64173	2.94
																																							682.36	34.3125	3.01112	7.7829	4.65173	2.92736
																																							683.15	37.0935	3.01112	7.7829	4.67174	2.91473
																																							683.94	40.3547	3.01112	7.7829	4.69175	2.90209
																																							684.73	44.0961	3.01112	7.7729	4.70175	2.98945
																																							685.52	48.1977	3.01112	7.7729	4.72176	2.97682
																																							686.31	52.5293	3.01112	7.76289	4.74177	2.96418
																																							687.1	56.9309	3.01112	7.76289	4.76177	2.95154
																																							687.89	61.2625	3.00112	7.75289	4.77178	2.93891
																																							688.68	65.3641	3.00112	7.75289	4.79179	3.02637
																																							689.47	69.0754	3.00112	7.74289	4.81179	3.01373
																																							690.26	72.2366	3.00112	7.74289	4.8318	3.00109
																																							691.05	74.6375	3.00112	7.73288	4.85181	2.98846
																																							691.84	76.0781	3.00112	7.73288	4.87182	2.97582
																																							692.63	76.3081	3.00112	7.72288	4.89182	2.96318
																																							693.42	75.1677	3.00112	7.72288	4.90183	3.05055
																																							694.21	72.8468	3.00112	7.71287	4.92183	3.03791
																																							695	69.6457	3.00112	7.71287	4.94184	3.02527
																																							695.79	65.9043	3.00112	7.70287	4.96185	3.01264
																																							696.58	61.9228	3.00112	7.70287	4.98186	3
																																							697.37	57.9413	3.00112	7.69287	5.00186	2.97999
																																							698.16	54.0999	3.00112	7.68286	5.02187	3.05999
																																							698.95	50.5085	3.00112	7.68286	5.04188	3.03998
																																							699.74	47.2073	3.00112	7.67286	5.06189	3.01997
																																							700.53	44.2262	3.00112	7.66286	5.08189	2.99996
																																							701.32	41.5752	3.00112	7.66286	5.1019	2.97996
																																							702.11	39.2343	3.00112	7.65285	5.12191	3.06005
																																							702.9	37.2136	3.00112	7.65285	5.13191	3.04004
																																							703.69	35.4729	3.00112	7.64285	5.15192	3.02003
																																							704.48	33.9824	3.00112	7.63284	5.17193	3.00003
																																							705.27	32.7019	3.00112	7.63284	5.19193	2.98002
																																							706.06	31.5915	3.00112	7.62284	5.21194	2.96001
																																							706.85	30.6411	3.00112	7.61284	5.23195	3.04
																																							707.64	29.8208	3.00112	7.60283	5.25196	3.02
																																							708.43	29.1005	3.00112	7.60283	5.27196	2.99999
																																							709.22	28.4803	3.00112	7.59283	5.29197	2.97998
																																							710.01	27.9301	3.00112	7.58283	5.30198	2.95997
																																							710.8	27.4499	3.00112	7.58283	5.32198	3.03997
																																							711.59	27.0298	3.00112	7.57282	5.34199	3.01996
																																							712.38	26.6596	3.00112	7.56282	5.362	2.99995
																																							713.17	26.3395	3.00112	7.55281	5.38201	2.97995
																																							713.96	26.0494	3.00112	7.55281	5.40201	2.95994
																																							714.75	25.7893	3.00112	7.54281	5.41202	3.04003
																																							715.54	25.5692	3.00112	7.53281	5.43202	3.02002
																																							716.33	25.3692	3.00112	7.5228	5.45203	3.00002
																																							717.12	25.1891	3.00112	7.5228	5.47204	2.98001
																																							717.91	25.029	3.00112	7.5128	5.48204	2.96
																																							718.7	24.889	3.00112	7.5028	5.50205	3.03999
																																							719.49	24.7589	3.00112	7.49279	5.52206	3.01999
																																							720.28	24.6489	3.00112	7.48279	5.53206	2.99998
																																							721.07	24.5489	3.00112	7.48279	5.55207	2.97997
																																							721.86	24.4588	3.00112	7.47278	5.57208	2.95996
																																							722.65	24.3788	3.00112	7.46278	5.58208	3.04006
																																							723.44	24.3088	3.00112	7.45278	5.60209	3.02005
																																							724.23	24.2387	3.00112	7.44277	5.6221	3.00004
																																							725.02	24.1787	3.00112	7.43277	5.6321	2.98003
																																							725.81	24.1287	3.00112	7.43277	5.65211	2.96003
																																							726.6	24.0887	3.00112	7.42277	5.66211	3.04002
																																							727.39	24.0387	3.00112	7.41276	5.68212	3.02001
																																							728.18	24.0086	3.00112	7.40276	5.69212	3.00001
																																							728.97	23.9686	3.00112	7.39275	5.71213	2.98
																																							729.76	23.9386	3.00112	7.38275	5.72213	2.95999
																																							730.55	23.9086	3.00112	7.37275	5.74214	3.03998
																																							731.34	23.8786	3.00112	7.36274	5.75214	3.01998
																																							732.13	23.8586	3.00112	7.36274	5.77215	2.99997
																																							732.92	23.8386	3.00112	7.35274	5.78215	2.97996
																																							733.71	23.8086	3.00112	7.34274	5.79216	2.95995
																																							734.5	23.7886	3.00112	7.33273	5.81217	3.04005
																																							735.29	23.7786	3.00112	7.32273	5.82217	3.02004
																																							736.08	23.7586	3.00112	7.31273	5.83217	3.00003
																																							736.87	23.7385	3.00112	7.30272	5.85218	2.98002
																																							737.66	23.7185	3.00112	7.29272	5.86218	2.96002
																																							738.45	23.7085	3.00112	7.28271	5.87219	3.04001
																																							739.24	23.6885	3.00112	7.27271	5.88219	3.02
																																							740.03	23.6685	3.00112	7.27271	5.8922	2.99999
																																							740.82	23.6585	3.00112	7.26271	5.9122	2.97999
																																							741.61	23.6385	3.00112	7.2527	5.92221	2.95998
																																							742.4	23.6285	3.00112	7.2427	5.93221	3.03997
																																							743.19	23.6185	3.00112	7.2327	5.94221	3.01997
																																							743.98	23.5985	3.00112	7.22269	5.95222	2.99996
																																							744.77	23.5885	3.00112	7.21269	5.96222	2.97995
																																							745.56	23.5785	3.00112	7.20268	5.97223	2.95994
																																							746.35	23.5685	3.00112	7.19268	5.98223	3.04004
																																							747.14	23.5585	3.00112	7.18268	5.99223	3.02003
																																							747.93	23.5485	3.00112	7.17267	6.00224	3.00002
																																							748.72	23.5285	3.00112	7.16267	6.01224	2.98001
																																							749.51	23.5185	3.00112	7.15267	6.02224	2.96001
																																							750.3	23.5085	3.00112	7.14266	6.03225	3.04
																																							751.09	23.4985	3.00112	7.13266	6.04225	3.01999
																																							751.88	23.4985	3.00112	7.12265	6.04225	2.99998
																																							752.67	23.4885	3.00112	7.11265	6.05226	2.97998
																																							753.46	23.4785	3.00112	7.10265	6.06226	2.95997
																																							754.25	23.4684	3.00112	7.09264	6.07226	3.04006
																																							755.04	23.4584	3.00112	7.08264	6.08227	3.02005
																																							755.83	23.4484	3.00112	7.07264	6.08227	3.00005
																																							756.62	23.4384	3.00112	7.06263	6.09227	2.98004
																																							757.41	23.4384	3.00112	7.05263	6.10227	3.06003
																																							758.2	23.4284	3.00112	7.04262	6.11228	3.04003
																																							758.99	23.4184	3.00112	7.03262	6.11228	3.02002
																																							759.78	23.4184	3.00112	7.02262	6.12228	3.00001
																																							760.57	23.4084	3.00112	7.01261	6.13229	2.98
																																							761.36	23.3984	3.00112	7.00261	6.13229	3.06
																																							762.15	23.3984	3.00112	6.99261	6.14229	3.03999
																																							762.94	23.3884	3.00112	6.9826	6.14229	3.01998
																																							763.73	23.3884	3.00112	6.9726	6.15229	2.99997
																																							764.52	23.3784	3.00112	6.96259	6.15229	2.97997
																																							765.31	23.3684	3.00112	6.95259	6.1623	3.06006
																																							766.1	23.3684	3.00112	6.94259	6.1723	3.04005
																																							766.89	23.3584	3.00112	6.93258	6.1723	3.02004
																																							767.68	23.3584	3.00112	6.92258	6.1823	3.00004
																																							768.47	23.3484	3.00112	6.91258	6.1823	2.98003
																																							769.26	23.3484	3.00112	6.90257	6.1823	3.06002
																																							770.05	23.3384	3.00112	6.88256	6.19231	3.04001
																																							770.84	23.3384	3.00112	6.87256	6.19231	3.02001
																																							771.63	23.3384	3.00112	6.86256	6.20231	3
																																							772.42	23.3284	3.00112	6.85255	6.20231	3.07683
																																							773.21	23.3284	3.00112	6.84255	6.21232	3.05367
																																							774	23.3184	3.00112	6.83255	6.21232	3.0305
																																							774.79	23.3184	3.00112	6.82254	6.21232	3.00733
																																							775.58	23.3184	3.00112	6.81254	6.22232	2.98417
																																							776.37	23.3084	3.00112	6.80254	6.22232	3.0611
																																							777.16	23.3084	3.00112	6.79253	6.22232	3.03794
																																							777.95	23.3084	3.00112	6.78253	6.23232	3.01477
																																							778.74	23.2984	3.00112	6.77252	6.23232	2.9916
																																							779.53	23.2984	3.00112	6.76252	6.23232	3.06844
																																							780.32	23.2984	3.00112	6.74251	6.24233	3.04527
																																							781.11	23.2984	3.00112	6.73251	6.24233	3.0221
																																							781.9	23.2884	3.00112	6.72251	6.24233	2.99894
																																							782.69	23.2884	3.00112	6.7125	6.24233	2.97577
																																							783.48	23.2884	3.00112	6.7025	6.24233	3.05261
																																							784.27	23.2884	3.00112	6.69249	6.25233	3.02944
																																							785.06	23.2784	3.00112	6.68249	6.25233	3.00627
																																							785.85	23.2784	3.00112	6.67249	6.25233	2.98311
																																							786.64	23.2784	3.00112	6.66248	6.25233	3.06004
																																							787.43	23.2784	3.00112	6.64248	6.25233	3.03687
																																							788.22	23.2784	3.00112	6.63247	6.26233	3.01371
																																							789.01	23.2684	3.00112	6.62247	6.26233	2.99054
																																							789.8	23.2684	3.00112	6.61246	6.26233	2.96737
																																							790.59	23.2684	3.00112	6.60246	6.26233	3.04421
																																							791.38	23.2684	3.00112	6.59246	6.26233	3.02104
																																							792.17	23.2684	3.00112	6.58245	6.26233	2.99788
																																							792.96	23.2684	3.00112	6.57245	6.26233	2.97471
																																							793.75	23.2684	3.00112	6.55244	6.26233	2.95154
																																							794.54	23.2584	3.00112	6.54244	6.26233	3.02848
																																							795.33	23.2584	3.00112	6.53243	6.27234	3.00531
																																							796.12	23.2584	3.00112	6.52243	6.27234	2.98214
																																							796.91	23.2584	3.00112	6.51243	6.27234	2.95898
																																							797.7	23.2584	3.00112	6.50242	6.27234	3.03581
																																							798.49	23.2584	3.00112	6.49242	6.27234	3.01265
																																							799.28	23.2584	3.00112	6.47241	6.27234	2.98948
																																							800.07	23.2584	3.00112	6.46241	6.27234	2.96631
																																							800.86	23.2584	3.00112	6.4524	6.27234	2.94315
																																							801.65	23.2584	3.00112	6.4424	6.27234	3.01998
																																							802.44	23.2584	3.00112	6.4324	6.27234	2.99681
																																							803.23	23.2584	3.00112	6.42239	6.27234	2.97365
																																							804.02	23.2484	3.00112	6.41239	6.27234	2.95048
																																							804.81	23.2484	3.00112	6.39238	6.27234	3.02741
																																							805.6	23.2484	3.00112	6.38238	6.27234	3.00425
																																							806.39	23.2484	3.00112	6.37237	6.26233	2.98108
																																							807.18	23.2484	3.00112	6.36237	6.26233	2.95792
																																							807.97	23.2484	3.00112	6.35237	6.26233	3.03475
																																							808.76	23.2484	3.00112	6.34236	6.26233	3.01158
																																							809.55	23.2484	3.00112	6.32236	6.26233	2.98842
																																							810.34	23.2484	3.00112	6.31235	6.26233	2.96525
																																							811.13	23.2484	3.00112	6.30235	6.26233	2.94208
																																							811.92	23.2484	3.00112	6.29234	6.26233	3.01892
																																							812.71	23.2484	3.00112	6.28234	6.26233	2.99575
																																							813.5	23.2484	3.00112	6.26233	6.26233	2.97259
																																							814.29	23.2484	3.00112	6.25233	6.25233	2.94942
																																							815.08	23.2484	3.00112	6.24233	6.25233	3.02635
																																							815.87	23.2484	3.00112	6.23232	6.25233	3.00319
																																							816.66	23.2484	3.00112	6.22232	6.25233	2.98002
																																							817.45	23.2484	3.00112	6.21232	6.25233	2.95685
																																							818.24	23.2484	3.00112	6.19231	6.25233	2.93369
																																							819.03	23.2584	3.00112	6.1823	6.24233	3.01052
																																							819.82	23.2584	3.00112	6.1723	6.24233	2.98735
																																							820.61	23.2584	3.00112	6.1623	6.24233	2.96419
																																							821.4	23.2584	3.00112	6.15229	6.24233	2.94102
																																							822.19	23.2584	3.00112	6.13229	6.24233	3.01796
																																							822.98	23.2584	3.00112	6.12228	6.23232	2.99479
																																							823.77	23.2584	3.00112	6.11228	6.23232	2.97162
																																							824.56	23.2584	3.00112	6.10227	6.23232	2.94846
																																							825.35	23.2584	3.00112	6.09227	6.23232	3.02529
																																							826.14	23.2584	3.00112	6.07226	6.22232	3.00212
																																							826.93	23.2584	3.00112	6.06226	6.22232	2.97896
																																							827.72	23.2584	3.00112	6.05226	6.22232	2.95579
																																							828.51	23.2584	3.00112	6.04225	6.22232	2.93263
																																							829.3	23.2584	3.00112	6.02224	6.21232	3.00946
																																							830.09	23.2584	3.00112	6.01224	6.21232	2.98629
																																							830.88	23.2684	3.00112	6.00224	6.21232	2.96313
																																							831.67	23.2684	3.00112	5.99223	6.20231	2.93996
																																							832.46	23.2684	3.00112	5.98223	6.20231	3.01689
																																							833.25	23.2684	3.00112	5.96222	6.20231	2.99373
																																							834.04	23.2684	3.00112	5.95222	6.20231	2.97056
																																							834.83	23.2684	3.00112	5.94221	6.19231	2.94739
																																							835.62	23.2684	3.00112	5.93221	6.19231	2.92423
																																							836.41	23.2684	3.00112	5.9122	6.19231	3.00106
																																							837.2	23.2684	3.00112	5.9022	6.1823	2.9779
																																							837.99	23.2684	3.00112	5.8922	6.1823	2.95473
																																							838.78	23.2784	3.00112	5.88219	6.1823	2.93156
																																							839.57	23.2784	3.00112	5.87219	6.1723	3.0084
																																							840.36	23.2784	3.00112	5.85218	6.1723	2.98523
																																							841.15	23.2784	3.00112	5.84218	6.1723	2.96206
																																							841.94	23.2784	3.00112	5.83217	6.1623	2.9389
																																							842.73	23.2784	3.00112	5.82217	6.1623	3.01583
																																							843.52	23.2784	3.00112	5.80216	6.15229	2.99267
																																							844.31	23.2784	3.00112	5.79216	6.15229	2.9695
																																							845.1	23.2884	3.00112	5.78215	6.15229	2.94633
																																							845.89	23.2884	3.00112	5.77215	6.14229	2.92317
																																							846.68	23.2884	3.00112	5.75214	6.14229	3
																																							847.47	23.2884	3.00112	5.74214	6.13229	2.97794
																																							848.26	23.2884	3.00112	5.73214	6.13229	2.95588
																																							849.05	23.2884	3.00112	5.72213	6.13229	2.93382
																																							849.84	23.2884	3.00112	5.70212	6.12228	3.01186
																																							850.63	23.2884	3.00112	5.69212	6.12228	2.9898
																																							851.42	23.2984	3.00112	5.68212	6.11228	2.96774
																																							852.21	23.2984	3.00112	5.67211	6.11228	2.94568
																																							853	23.2984	3.00112	5.65211	6.11228	3.02362
																																							853.79	23.2984	3.00112	5.6421	6.10227	3.00156
																																							854.58	23.2984	3.00112	5.6321	6.10227	2.97951
																																							855.37	23.2984	3.00112	5.6221	6.09227	2.95745
																																							856.16	23.3084	3.00112	5.60209	6.09227	3.03539
																																							856.95	23.3084	3.00112	5.59208	6.08227	3.01333
																																							857.74	23.3084	3.00112	5.58208	6.08227	2.99127
																																							858.53	23.3084	3.00112	5.57208	6.07226	2.96921
																																							859.32	23.3084	3.00112	5.55207	6.07226	2.94715
																																							860.11	23.3084	3.00112	5.54207	6.06226	3.02519
																																							860.9	23.3184	3.00112	5.53206	6.06226	3.00313
																																							861.69	23.3184	3.00112	5.52206	6.05226	2.98107
																																							862.48	23.3184	3.00112	5.50205	6.05226	2.95901
																																							863.27	23.3184	3.00112	5.49205	6.04225	3.03695
																																							864.06	23.3184	3.00112	5.48204	6.04225	3.01489
																																							864.85	23.3184	3.00112	5.47204	6.03225	2.99283
																																							865.64	23.3284	3.00112	5.45203	6.03225	2.97077
																																							866.43	23.3284	3.00112	5.44203	6.02224	3.04871
																																							867.22	23.3284	3.00112	5.43202	6.02224	3.02665
																																							868.01	23.3284	3.00112	5.41202	6.01224	3.00459
																																							868.8	23.3284	3.00112	5.40201	6.01224	2.98253
																																							869.59	23.3284	3.00112	5.39201	6.00224	2.96047
																																							870.38	23.3384	3.00112	5.38201	6.00224	3.03852
																																							871.17	23.3384	3.00112	5.362	5.99223	3.01646
																																							871.96	23.3384	3.00112	5.35199	5.99223	2.9944
																																							872.75	23.3384	3.00112	5.34199	5.98223	2.97234
																																							873.54	23.3384	3.00112	5.32198	5.98223	3.05028
																																							874.33	23.3484	3.00112	5.31198	5.97223	3.02822
																																							875.12	23.3484	3.00112	5.30198	5.97223	3.00616
																																							875.91	23.3484	3.00112	5.29197	5.96222	2.9841
																																							876.7	23.3484	3.00112	5.27196	5.96222	3.06214
																																							877.49	23.3484	3.00112	5.26196	5.95222	3.04008
																																							878.28	23.3584	3.00112	5.25196	5.94221	3.01802
																																							879.07	23.3584	3.00112	5.24195	5.94221	2.99596
																																							879.86	23.3584	3.00112	5.22195	5.93221	3.0739
																																							880.65	23.3584	3.00112	5.21194	5.93221	3.05184
																																							881.44	23.3584	3.00112	5.20194	5.92221	3.02978
																																							882.23	23.3684	3.00112	5.18193	5.92221	3.00772
																																							883.02	23.3684	3.00112	5.17193	5.9122	2.98566
																																							883.81	23.3684	3.00112	5.16192	5.9022	3.0636
																																							884.6	23.3684	3.00112	5.14192	5.9022	3.04154
																																							885.39	23.3684	3.00112	5.13191	5.8922	3.01949
																																							886.18	23.3784	3.00112	5.12191	5.8922	2.99743
																																							886.97	23.3784	3.00112	5.11191	5.88219	3.07547
																																							887.76	23.3784	3.00112	5.0919	5.87219	3.05341
																																							888.55	23.3784	3.00112	5.08189	5.87219	3.03135
																																							889.34	23.3784	3.00112	5.07189	5.86218	3.00929
																																							890.13	23.3884	3.00112	5.05188	5.86218	3.08723
																																							890.92	23.3884	3.00112	5.04188	5.85218	3.06517
																																							891.71	23.3884	3.00112	5.03188	5.84218	3.04311
																																							892.5	23.3884	3.00112	5.02187	5.84218	3.02105
																																							893.29	23.3884	3.00112	5.00186	5.83217	3.09899
																																							894.08	23.3984	3.00112	4.99186	5.83217	3.07693
																																							894.87	23.3984	3.00112	4.98186	5.82217	3.05487
																																							895.66	23.3984	3.00112	4.96185	5.81217	3.03281
																																							896.45	23.3984	3.00112	4.95185	5.81217	3.11085
																																							897.24	23.3984	3.00112	4.94184	5.80216	3.08879
																																							898.03	23.4084	3.00112	4.92183	5.79216	3.06673
																																							898.82	23.4084	3.00112	4.91183	5.79216	3.04467
																																							899.61	23.4084	3.00112	4.90183	5.78215	3.02261
																																							900.4	23.4084	3.00112	4.89182	5.78215	3.10055
																																							901.19	23.4184	3.00112	4.87182	5.77215	3.0785
																																							901.98	23.4184	3.00112	4.86181	5.76215	3.05644
																																							902.77	23.4184	3.00112	4.85181	5.76215	3.03438
																																							903.56	23.4184	3.00112	4.8318	5.75214	3.11242
																																							904.35	23.4284	3.00112	4.8218	5.74214	3.09036
																																							905.14	23.4284	3.00112	4.81179	5.74214	3.0683
																																							905.93	23.4284	3.00112	4.79179	5.73214	3.04624
																																							906.72	23.4284	3.00112	4.78178	5.72213	3.12418
																																							907.51	23.4284	3.00112	4.77178	5.72213	3.10212
																																							908.3	23.4384	3.00112	4.75177	5.71213	3.08006
																																							909.09	23.4384	3.00112	4.74177	5.70212	3.058
																																							909.88	23.4384	3.00112	4.73176	5.70212	3.13594
																																							910.67	23.4384	3.00112	4.71176	5.69212	3.11388
																																							911.46	23.4484	3.00112	4.70175	5.68212	3.09182
																																							912.25	23.4484	3.00112	4.69175	5.68212	3.06976
																																							913.04	23.4484	3.00112	4.68174	5.67211	3.1478
																																							913.83	23.4484	3.00112	4.66174	5.66211	3.12574
																																							914.62	23.4584	3.00112	4.65173	5.66211	3.10368
																																							915.41	23.4584	3.00112	4.64173	5.65211	3.08162
																																							916.2	23.4584	3.00112	4.62172	5.6421	3.05957
																																							916.99	23.4584	3.00112	4.61172	5.6421	3.13751
																																							917.78	23.4584	3.00112	4.60171	5.6321	3.11545
																																							918.57	23.4684	3.00112	4.58171	5.6221	3.09339
																																							919.36	23.4684	3.00112	4.5717	5.61209	3.07133
																																							920.15	23.4684	3.00112	4.5617	5.61209	3.14927
																																							920.94	23.4684	3.00112	4.54169	5.60209	3.12721
																																							921.73	23.4785	3.00112	4.53169	5.59208	3.10515
																																							922.52	23.4785	3.00112	4.52169	5.59208	3.08309
																																							923.31	23.4785	3.00112	4.50168	5.58208	3.16113
																																							924.1	23.4785	3.00112	4.49167	5.57208	3.13907
																																							924.89	23.4885	3.00112	4.48167	5.57208	3.11701
																																							925.68	23.4885	3.00112	4.46166	5.56207	3.09495
																																							926.47	23.4885	3.00112	4.45166	5.55207	3.17289
																																							927.26	23.4885	3.00112	4.44166	5.54207	3.15083
																																							928.05	23.4985	3.00112	4.42165	5.54207	3.12877
																																							928.84	23.4985	3.00112	4.41164	5.53206	3.10671
																																							929.63	23.4985	3.00112	4.40164	5.52206	3.18475
																																							930.42	23.4985	3.00112	4.38163	5.52206	3.16269
																																							931.21	23.5085	3.00112	4.37163	5.51205	3.14063
																																							932	23.5085	3.00112	4.36163	5.50205	3.11858
																																							932.79	23.5085	3.00112	4.35162	5.49205	3.19652
																																							933.58	23.5085	3.00112	4.33161	5.49205	3.17446
																																							934.37	23.5185	3.00112	4.32161	5.48204	3.1524
																																							935.16	23.5185	3.00112	4.31161	5.47204	3.13034
																																							935.95	23.5185	3.00112	4.2916	5.47204	3.10828
																																							936.74	23.5185	3.00112	4.2816	5.46204	3.18622
																																							937.53	23.5285	3.00112	4.27159	5.45203	3.16416
																																							938.32	23.5285	3.00112	4.25158	5.44203	3.1421
																																							939.11	23.5285	3.00112	4.24158	5.44203	3.12004
																																							939.9	23.5285	3.00112	4.23158	5.43202	3.19808
																																							940.69	23.5385	3.00112	4.21157	5.42202	3.17602
																																							941.48	23.5385	3.00112	4.20157	5.41202	3.15396
																																							942.27	23.5385	3.00112	4.19156	5.41202	3.1319
																																							943.06	23.5385	3.00112	4.17155	5.40201	3.20984
																																							943.85	23.5485	3.00112	4.16155	5.39201	3.18778
																																							944.64	23.5485	3.00112	4.15155	5.39201	3.16572
																																							945.43	23.5485	3.00112	4.13154	5.38201	3.14366
																																							946.22	23.5485	3.00112	4.12154	5.372	3.2216
																																							947.01	23.5585	3.00112	4.11153	5.362	3.19955
																																							947.8	23.5585	3.00112	4.09152	5.362	3.17749
																																							948.59	23.5585	3.00112	4.08152	5.35199	3.15543
																																							949.38	23.5585	3.00112	4.07152	5.34199	3.23347
																																							950.17	23.5685	3.00112	4.05151	5.33199	3.21141
																																							950.96	23.5685	3.00112	4.04151	5.33199	3.18935
																																							951.75	23.5685	3.00112	4.0315	5.32198	3.16729
																																							952.54	23.5685	3.00112	4.01149	5.31198	3.24523
																																							953.33	23.5785	3.00112	4.00149	5.30198	3.22317
																																							954.12	23.5785	3.00112	3.99149	5.30198	3.20111
																																							954.91	23.5785	3.00112	3.97148	5.29197	3.17905
																																							955.7	23.5785	3.00112	3.96148	5.28197	3.15699
																																							956.49	23.5885	3.00112	3.95147	5.27196	3.23503
																																							957.28	23.5885	3.00112	3.93147	5.27196	3.21297
																																							958.07	23.5885	3.00112	3.92146	5.26196	3.19091
																																							958.86	23.5885	3.00112	3.91146	5.25196	3.16885
																																							959.65	23.5985	3.00112	3.89145	5.24195	3.24679
																																							960.44	23.5985	3.00112	3.88145	5.24195	3.22473
																																							961.23	23.5985	3.00112	3.86144	5.23195	3.20267
																																							962.02	23.6085	3.00112	3.85144	5.22195	3.18061
																																							962.81	23.6085	3.00112	3.84143	5.21194	3.25856
																																							963.6	23.6085	3.00112	3.82142	5.21194	3.2365
																																							964.39	23.6085	3.00112	3.81142	5.20194	3.21444
																																							965.18	23.6185	3.00112	3.80142	5.19193	3.19238
																																							965.97	23.6185	3.00112	3.78141	5.18193	3.27042
																																							966.76	23.6185	3.00112	3.77141	5.18193	3.24836
																																							967.55	23.6185	3.00112	3.7614	5.17193	3.2263
																																							968.34	23.6285	3.00112	3.74139	5.16192	3.20424
																																							969.13	23.6285	3.00112	3.73139	5.15192	3.28218
																																							969.92	23.6285	3.00112	3.72139	5.14192	3.26012
																																							970.71	23.6285	3.00112	3.70138	5.14192	3.23806
																																							971.5	23.6385	3.00112	3.69138	5.13191	3.216
																																							972.29	23.6385	3.00112	3.68137	5.12191	3.29394
																																							973.08	23.6385	3.00112	3.66136	5.11191	3.27188
																																							973.87	23.6385	3.00112	3.65136	5.11191	3.24982
																																							974.66	23.6485	3.00112	3.64136	5.1019	3.22776
																																							975.45	23.6485	3.00112	3.62135	5.0919	3.3058
																																							976.24	23.6485	3.00112	3.61135	5.08189	3.28374
																																							977.03	23.6585	3.00112	3.60134	5.08189	3.26168
																																							977.82	23.6585	3.00112	3.58133	5.07189	3.23963
																																							978.61	23.6585	3.00112	3.57133	5.06189	3.21757
																																							979.4	23.6585	3.00112	3.56133	5.05188	3.29551
																																							980.19	23.6685	3.00112	3.54132	5.05188	3.27345
																																							980.98	23.6685	3.00112	3.53132	5.04188	3.25139
																																							981.77	23.6685	3.00112	3.52131	5.03188	3.22933
																																							982.56	23.6685	3.00112	3.5013	5.02187	3.30727
																																							983.35	23.6785	3.00112	3.4913	5.01187	3.28521
																																							984.14	23.6785	3.00112	3.4813	5.01187	3.26315
																																							984.93	23.6785	3.00112	3.46129	5.01187	3.24109
																																							985.72	23.6785	3.00112	3.45129	5.01187	3.31913
																																							986.51	23.6885	3.00112	3.44128	5.01187	3.29707
																																							987.3	23.6885	3.00112	3.42127	5.01187	3.27501
																																							988.09	23.6885	3.00112	3.41127	5.01187	3.25295
																																							988.88	23.6985	3.00112	3.40127	5.01187	3.33089
																																							989.67	23.6985	3.00112	3.38126	5.01187	3.30883
																																							990.46	23.6985	3.00112	3.37126	5.01187	3.28677
																																							991.25	23.6985	3.00112	3.35125	5.01187	3.26471
																																							992.04	23.7085	3.00112	3.34125	5.01187	3.24265
																																							992.83	23.7085	3.00112	3.33124	5.01187	3.22059
																																							993.62	23.7085	3.00112	3.31123	5.01187	3.19854
																																							994.41	23.7085	3.00112	3.30123	5.01187	3.17648
																																							995.2	23.7185	3.00112	3.29123	5.01187	3.15442
																																							995.99	23.7185	3.00112	3.27122	5.01187	3.13236
																																							996.78	23.7185	3.00112	3.26122	5.01187	3.1103
																																							997.57	23.7185	3.00112	3.25121	5.01187	3.08824
																																							998.36	23.7285	3.00112	3.24121	5.01187	3.06618
																																							999.15	23.7285	3.00112	0	5.01187	3.04412
																																							999.94	23.7285	3.7514	0	5.01187	3.02206
																																							1000.73	23.7285	3.7514	0	5.01187	3
[truncated: 12 more columns]

## Sheet: Figure 3
BPC@PDMS stretching																						CPC@PDMS stretching
Wavelength (nm)	10	Wavelength (nm)	100	Wavelength (nm)	200	Wavelength (nm)	300	Wavelength (nm)	400	Wavelength (nm)	500	Wavelength (nm)	600	Wavelength (nm)	700	Wavelength (nm)	800	Wavelength (nm)	900	Wavelength (nm)	1000	Wavelength (nm)	0	100	200	300	400	500	600
300	1.6302	300	1.42272	300	1.60992	300	6.70235	280	2.1293	300	0.80233	280	1.45888	280	-1.69881	280	2.37182	280	0.64924	280	0.03681	300	2.80598	1.50831	1.13887	0.38206	0.38206	0.9152	0.58573
300.2	1.60644	300.2	1.40198	300.2	1.404	300.2	6.09118	280.2	2.11266	300.2	0.70653	280.2	0.5905	280.2	0.11496	280.2	1.47752	280.2	0.14716	280.2	0.20247	301	1.50244	1.19466	0.90204	0.63778	0.63778	0.55792	0.35707
300.4	1.74108	300.4	1.51949	300.4	1.51056	300.4	5.84876	280.4	1.91304	300.4	0.69455	280.4	1.96254	280.4	0.12773	280.4	1.14703	280.4	0.28567	280.4	0.45401	302	3.04351	1.40698	1.06235	0.55051	0.55051	0.95216	0.60938
300.6	1.72524	300.6	1.50566	300.6	1.21536	300.6	5.03956	280.6	2.16257	300.6	0.49098	280.6	0.98996	280.6	0.85579	280.6	0.76792	280.6	0.69252	280.6	0.53991	303	1.65887	1.14709	0.86612	0.51499	0.51499	0.88	0.5632
300.8	1.815	300.8	1.584	300.8	1.26144	300.8	4.2389	280.8	2.22911	300.8	0.96998	280.8	1.68466	280.8	-0.01277	280.8	0.3791	280.8	0.5973	280.8	0.7301	304	1.21663	1.13261	0.85519	0.62307	0.62307	0.86592	0.55419
301	1.72392	301	1.50451	301	1.57392	301	5.15736	281	1.99622	301	1.08973	281	1.16363	281	0.71529	281	2.18712	281	0.76177	281	0.6258	305	2.51051	1.15881	0.87497	0.46933	0.46933	0.52624	0.33679
301.2	1.67244	301.2	1.45958	301.2	1.45296	301.2	5.79413	281.2	1.71342	301.2	0.958	281.2	1.28521	281.2	1.4689	281.2	1.7983	281.2	0.20776	281.2	0.52764	306	2.00454	0.72934	0.5507	0.50637	0.50637	0.41536	0.26583
301.4	1.84008	301.4	1.60589	301.4	1.69776	301.4	5.83852	281.4	1.71342	301.4	0.479	281.4	1.94518	281.4	0.22991	281.4	1.42892	281.4	0.6579	281.4	0.7301	307	1.19925	0.63007	0.47574	0.49825	0.49825	0.66792	0.42747
301.6	1.98396	301.6	1.73146	301.6	1.55664	301.6	5.68658	281.6	1.82986	301.6	0.4311	281.6	2.25779	281.6	1.30285	281.6	0.78736	281.6	0.3982	281.6	0.78532	308	-0.80529	0.76863	0.58036	0.63271	0.63271	0.51392	0.32891
301.8	1.89948	301.8	1.65773	301.8	1.22112	301.8	5.48684	281.8	1.38072	301.8	0.68258	281.8	2.11885	281.8	3.00166	281.8	0.69016	281.8	0.56267	281.8	0.55218	309	2.07793	1.08987	0.82292	0.80826	0.80826	0.54296	0.34749
302	1.81896	302	1.58746	302	1.20816	302	5.20687	282	1.33081	302	0.74245	282	2.18832	282	2.51628	282	0.59295	282	1.10803	282	1.05527	310	1.73418	0.83067	0.62721	0.38866	0.38866	0.4752	0.30413
302.2	1.7622	302.2	1.53792	302.2	1.65744	302.2	5.81803	282.2	1.21436	302.2	0.74245	282.2	3.28248	282.2	1.92872	282.2	0.56379	282.2	0.7358	282.2	0.88962	311	1.26684	0.74175	0.56006	0.45056	0.45056	0.35376	0.22641
302.4	1.82556	302.4	1.59322	302.4	1.57968	302.4	5.53464	282.4	1.08128	302.4	0.82628	282.4	2.88303	282.4	1.68604	282.4	0.98178	282.4	0.92625	282.4	0.87121	312	0.32637	0.57079	0.43098	0.47745	0.47745	0.81576	0.52209
302.6	1.79784	302.6	1.56902	302.6	1.31472	302.6	5.25808	282.6	1.21436	302.6	1.07775	282.6	2.86566	282.6	0.20437	282.6	1.00122	282.6	0.72715	282.6	1.01846	313	2.41588	0.75554	0.57047	0.37597	0.37597	0.84216	0.53898
302.8	1.96812	302.8	1.71763	302.8	1.35504	302.8	4.35328	282.8	1.38072	302.8	0.96998	282.8	2.70935	282.8	0.12773	282.8	0.74848	282.8	0.43283	282.8	0.87735	314	1.543	0.93477	0.70581	0.60683	0.60683	0.94336	0.60375
303	2.10144	303	1.83398	303	1.7352	303	3.36995	283	1.44726	303	1.62861	283	2.4141	283	-0.84302	283	1.27339	283	0.86565	283	0.9203	315	3.14393	1.20224	0.90776	0.50941	0.50941	1.00408	0.64261
303.2	1.97868	303.2	1.72685	303.2	1.70496	303.2	4.17232	283.2	1.2809	303.2	2.13156	283.2	2.27516	283.2	0.63865	283.2	1.322	283.2	1.09072	283.2	0.98779	316	0.49438	0.93408	0.70529	0.15171	0.15171	1.0648	0.68147
303.4	1.80708	303.4	1.57709	303.4	1.4184	303.4	4.13135	283.4	1.26427	303.4	2.13156	283.4	1.80623	283.4	1.23898	283.4	0.95261	283.4	0.58864	283.4	0.9203	317	0.82074	0.68384	0.51634	0.5358	0.5358	0.77264	0.49449
303.6	1.98924	303.6	1.73606	303.6	1.6344	303.6	5.48684	283.6	1.16446	303.6	1.47293	283.6	1.30257	283.6	1.25175	283.6	0.44715	283.6	0.44148	283.6	0.82827	318	1.89447	0.67212	0.50749	0.51195	0.51195	0.71016	0.4545
303.8	1.78068	303.8	1.55405	303.8	1.5768	303.8	5.02761	283.8	1.03138	303.8	1.56873	283.8	1.31994	283.8	1.57108	283.8	0.25273	283.8	0.46745	283.8	0.72397	319	3.59775	0.73554	0.55538	0.48455	0.48455	0.9856	0.63078
304	2.0394	304	1.77984	304	1.70784	304	4.5001	284	1.231	304	1.32923	284	0.76418	284	2.18418	284	0.50547	284	0.41551	284	0.77305	320	2.40043	1.04093	0.78596	0.59161	0.59161	0.616	0.39424
304.2	2.08692	304.2	1.82131	304.2	1.79712	304.2	4.11086	284.2	1.33081	304.2	0.64665	284.2	0.98996	284.2	2.49074	284.2	0	284.2	0.02597	284.2	0.85894	321	3.78314	1.01542	0.76671	0.89908	0.89908	0.7348	0.47027
304.4	1.98528	304.4	1.73261	304.4	1.87632	304.4	4.75276	284.4	1.36408	304.4	0.59875	284.4	1.64993	284.4	1.48167	284.4	0.31106	284.4	0.55402	284.4	0.80373	322	0.56776	0.82171	0.62044	0.70323	0.70323	0.28512	0.18248
304.6	2.06844	304.6	1.80518	304.6	1.87776	304.6	4.30207	284.6	1.48053	304.6	0.83825	284.6	2.20569	284.6	1.54553	284.6	0.34994	284.6	0.04328	284.6	0.68102	323	0.46734	0.7514	0.56735	0.68243	0.68243	0.66176	0.42353
304.8	1.99584	304.8	1.74182	304.8	2.2248	304.8	4.60936	284.8	2.36219	304.8	0.64665	284.8	2.91776	284.8	0.70252	284.8	0.53463	284.8	0.25104	284.8	0.69329	324	2.19573	0.82792	0.62513	0.99752	0.99752	0.16104	0.10307
305	2.06184	305	1.79942	305	2.28384	305	4.44035	285	2.1293	305	1.04183	285	2.24043	285	1.06016	285	0.94289	285	-0.02597	285	0.65034	325	1.65887	0.67695	0.51114	0.75397	0.75397	0.47608	0.30469
305.2	1.91136	305.2	1.6681	305.2	2.12832	305.2	4.31231	285.2	1.82986	305.2	1.30528	285.2	2.79619	285.2	0.91966	285.2	0.89429	285.2	-0.2597	285.2	0.68102	326	0.94241	0.57906	0.43723	0.71998	0.71998	0.77528	0.49618
305.4	1.92588	305.4	1.68077	305.4	2.65248	305.4	4.66399	285.4	1.53043	305.4	1.04183	285.4	1.54572	285.4	0.51092	285.4	0.3791	285.4	0.70118	285.4	0.99392	327	1.79791	1.20706	0.91141	0.69207	0.69207	0.7172	0.45901
305.6	1.82292	305.6	1.59091	305.6	2.45952	305.6	4.47961	285.6	1.5138	305.6	0.8143	285.6	1.87571	285.6	0.37042	285.6	0.08748	285.6	1.15997	285.6	1.2516	328	2.58582	0.69349	0.52363	0.56218	0.56218	0.63272	0.40494
305.8	1.72788	305.8	1.50797	305.8	2.3904	305.8	5.5244	285.8	1.77996	305.8	0.79035	285.8	1.40678	285.8	-0.12773	285.8	-0.34994	285.8	0.77909	285.8	1.09822	329	2.40816	0.46738	0.3529	0.60937	0.60937	0.39248	0.25119
300	1.42272	300	1.60992	300	6.78413	280	1.31111	300	0.92879	280	1.25738	280	4.2377	280	0.95798	280	-1.5514	280	0.04328	286	0.98779	330	2.65535	0.97268	0.73443	0.85291	0.85291	0.85712	0.54856
300.2	1.40198	300.2	1.404	300.2	6.1655	280.2	1.30086	300.2	0.81789	280.2	0.50894	280.2	2.63988	280.2	0.21714	280.2	0.10498	280.2	0.23805	286.2	1.043	331	0.55617	0.85549	0.64595	0.63119	0.63119	0.65384	0.41846
300.4	1.51949	300.4	1.51056	300.4	5.92013	280.4	1.17795	300.4	0.80403	280.4	1.69147	280.4	2.04938	280.4	0.42151	280.4	0.11665	280.4	0.53382	286.4	1.13503	332	2.77894	0.86859	0.65584	0.37851	0.37851	0.46552	0.29793
300.6	1.50566	300.6	1.21536	300.6	5.10106	280.6	1.33159	300.6	0.56837	280.6	0.85322	280.6	1.37204	280.6	1.02184	280.6	0.78153	280.6	0.63481	286.6	0.9203	333	2.5472	0.60319	0.45544	0.57588	0.57588	0.83952	0.53729
300.8	1.584	300.8	1.26144	300.8	4.29062	280.8	1.37256	300.8	1.12287	280.8	1.45197	280.8	0.67734	280.8	0.88134	280.8	-0.01166	280.8	0.85844	286.8	0.94484	334	3.16324	1.14985	0.8682	0.85291	0.85291	0.72424	0.46351
301	1.50451	301	1.57392	301	5.22029	281	1.22916	301	1.2615	281	1.00291	281	3.90772	281	1.12402	281	0.65322	281	0.7358	287	0.85281	335	2.30581	0.82447	0.62253	0.27196	0.27196	0.37928	0.24274
301.2	1.45958	301.2	1.45296	301.2	5.86483	281.2	1.05503	301.2	1.10901	281.2	1.10769	281.2	3.21301	281.2	0.30655	281.2	1.34144	281.2	0.62038	287.2	0.80986	336	3.77928	0.54459	0.4112	0.33843	0.33843	0.6776	0.43366
301.4	1.60589	301.4	1.69776	301.4	5.90976	281.4	1.05503	301.4	0.5545	281.4	1.67651	281.4	2.55304	281.4	0.97075	281.4	0.20996	281.4	0.85844	287.4	0.87735	337	2.18994	0.71624	0.54081	0.63829	0.63829	0.74712	0.47816
301.6	1.73146	301.6	1.55664	301.6	5.75597	281.6	1.12673	301.6	0.49905	281.6	1.94594	281.6	1.40678	281.6	0.58756	281.6	1.1898	281.6	0.92336	287.6	0.84054	338	0.5948	0.83067	0.62721	0.40439	0.40439	0.89056	0.56996
301.8	1.65773	301.8	1.22112	301.8	5.55379	281.8	0.85017	301.8	0.79017	281.8	1.82619	281.8	1.2331	281.8	0.83025	281.8	2.7412	281.8	0.64924	287.8	0.91416	339	3.30615	1.00232	0.75682	0.53681	0.53681	1.18448	0.75807
302	1.58746	302	1.20816	302	5.2704	282	0.81944	302	0.85948	282	1.88607	282	1.05943	282	1.63494	282	2.29794	282	1.24077	288	1.20252	340	2.54913	1.15054	0.86872	0.53935	0.53935	1.32176	0.84593
302.2	1.53792	302.2	1.65744	302.2	5.88902	282.2	0.74774	302.2	0.85948	282.2	2.8291	282.2	1.00732	282.2	1.08571	282.2	1.76136	282.2	1.046	288.2	1.18412	341	2.62058	0.81896	0.61836	0.584	0.584	0.87472	0.55982
302.4	1.59322	302.4	1.57968	302.4	5.60218	282.4	0.6658	302.4	0.95652	282.4	2.48482	282.4	1.75413	282.4	1.36671	282.4	1.53974	282.4	1.02436	288.4	1.36817	342	1.63955	0.80103	0.60483	0.90061	0.90061	0.72424	0.46351
302.6	1.56902	302.6	1.31472	302.6	5.32224	282.6	0.74774	302.6	1.24763	282.6	2.46985	282.6	1.78887	282.6	1.07293	282.6	0.18663	282.6	1.19749	288.6	1.37431	343	1.08531	0.9458	0.71413	0.74738	0.74738	0.57288	0.36664
302.8	1.71763	302.8	1.35504	302.8	4.4064	282.8	0.85017	302.8	1.12287	282.8	2.33513	282.8	1.33731	282.8	0.63865	282.8	0.11665	282.8	1.03157	288.8	1.44793	344	1.122	0.97958	0.73964	0.77376	0.77376	0.66	0.4224
303	1.83398	303	1.7352	303	3.41107	283	0.89114	303	1.88531	283	2.08066	283	2.27516	283	1.2773	283	-0.76987	283	1.08207	289	1.23933	345	1.89833	0.89823	0.67822	0.86052	0.86052	0.74888	0.47928
303.2	1.72685	303.2	1.70496	303.2	4.22323	283.2	0.78871	303.2	2.46754	283.2	1.96091	283.2	2.362	283.2	1.6094	283.2	0.58323	283.2	1.16142	289.2	0.99392	346	0.85357	1.16363	0.87861	0.82196	0.82196	0.73656	0.4714
303.4	1.57709	303.4	1.4184	303.4	4.18176	283.4	0.77847	303.4	2.46754	283.4	1.55676	283.4	1.70203	283.4	0.86856	283.4	1.13147	283.4	1.08207	289.4	0.87735	347	3.17676	0.86307	0.65167	0.88488	0.88488	0.71896	0.46013
303.6	1.73606	303.6	1.6344	303.6	5.55379	283.6	0.71701	303.6	1.7051	283.6	1.12266	283.6	0.79891	283.6	0.65142	283.6	1.14314	283.6	0.97386	289.6	0.97551	348	2.0451	1.01749	0.76827	0.59516	0.59516	0.98648	0.63135
303.8	1.55405	303.8	1.5768	303.8	5.08896	283.8	0.63507	303.8	1.816	283.8	1.13763	283.8	0.45156	283.8	0.68974	283.8	1.43475	283.8	0.85122	289.8	1.18412	349	1.83074	0.67074	0.50645	0.67939	0.67939	0.95568	0.61164
304	1.77984	304	1.70784	304	4.55501	284	0.75798	304	1.53875	284	0.65863	284	0.90312	284	0.6131	284	1.99466	284	0.90893	290	1.04914	350	2.80984	1.16984	0.8833	0.6256	0.6256	0.81752	0.52321
304.2	1.82131	304.2	1.79712	304.2	4.16102	284.2	0.81944	304.2	0.74858	284.2	0.85322	284.2	0	284.2	0.03832	284.2	2.27461	284.2	1.00993	290.2	0.95097	351	1.48699	0.91891	0.69383	0.54341	0.54341	1.04544	0.66908
304.4	1.73261	304.4	1.87632	304.4	4.81075	284.4	0.83993	304.4	0.69313	284.4	1.42204	284.4	0.55576	284.4	0.81747	284.4	1.3531	284.4	0.945	290.4	0.82827	352	2.20732	1.14364	0.86352	0.63068	0.63068	0.88088	0.56376
304.6	1.80518	304.6	1.87776	304.6	4.35456	284.6	0.91163	304.6	0.97038	284.6	1.90104	284.6	0.62524	284.6	0.06387	284.6	1.41142	284.6	0.80073	290.6	1.15344	353	1.5681	1.27669	0.96398	0.52261	0.52261	0.54032	0.3458
304.8	1.74182	304.8	2.2248	304.8	4.6656	284.8	1.45451	304.8	0.74858	284.8	2.51476	284.8	0.95522	284.8	0.37042	284.8	0.64156	284.8	0.81516	290.8	1.09209	354	1.9273	1.11883	0.84478	0.49876	0.49876	0.63712	0.40776
305	1.79942	305	2.28384	305	4.49453	285	1.31111	305	1.20605	285	1.93098	285	1.68466	285	-0.03832	285	0.96817	285	0.76466	291	0.98779	355	0.2105	1.00508	0.7589	0.57182	0.57182	0.83776	0.53617
305.2	1.6681	305.2	2.12832	305.2	4.36493	285.2	1.12673	305.2	1.51102	285.2	2.40998	285.2	1.59782	285.2	-0.38319	285.2	0.83986	285.2	0.80073	291.2	0.97551	356	1.56617	0.90444	0.6829	0.67685	0.67685	0.61072	0.39086
305.4	1.68077	305.4	2.65248	305.4	4.7209	285.4	0.94236	305.4	1.20605	285.4	1.33222	285.4	0.67734	285.4	1.03461	285.4	0.46659	285.4	1.16863	291.4	0.9387	357	1.22822	0.82171	0.62044	1.07362	1.07362	1.14136	0.73047
305.6	1.59091	305.6	2.45952	305.6	4.53427	285.6	0.93211	305.6	0.94266	285.6	1.61663	285.6	0.15631	285.6	1.71158	285.6	0.33828	285.6	1.47161	291.6	0.80373	358	2.83494	0.77691	0.58661	0.4744	0.4744	0.8404	0.53786
305.8	1.50797	305.8	2.3904	305.8	5.59181	285.8	1.096	305.8	0.91493	285.8	1.21247	285.8	-0.62524	285.8	1.14957	285.8	-0.11665	285.8	1.29126	291.8	0.78532	359	2.97206	1.00508	0.7589	0.91786	0.91786	0.70664	0.45225
306	1.56326	306	2.32416	306	5.48986	286	1.05503	306	1.05356	286	0.92807	286	-0.78154	286	0.56201	286	-0.50158	286	1.16142	292	0.54604	360	2.38691	1.19603	0.90308	1.25172	1.25172	1.07448	0.68767
306.2	1.58285	306.2	2.53728	306.2	5.08723	286.2	0.98333	306.2	1.63579	286.2	1.73638	286.2	-0.78154	286.2	1.49444	286.2	-0.72321	286.2	1.22634	292.2	0.46015	361	3.08599	1.6517	1.24713	0.97164	0.97164	0.99792	0.63867
306.4	1.51258	306.4	2.67696	306.4	5.64883	286.4	0.96284	306.4	2.07939	286.4	1.1526	286.4	-0.26051	286.4	1.99259	286.4	0.67655	286.4	1.33455	292.4	1.06754	362	4.88777	2.11701	1.59847	1.43285	1.43285	0.89672	0.5739
306.6	1.57363	306.6	2.47536	306.6	5.11488	286.6	0.93211	306.6	2.48141	286.6	1.18254	286.6	1.35468	286.6	2.47796	286.6	0.09332	286.6	1.08207	292.6	1.07981	363	7.42338	3.99551	3.01685	1.96358	1.96358	1.2408	0.66176
306.8	1.49414	306.8	2.1096	306.8	5.22893	286.8	1.2394	306.8	2.91115	286.8	1.82619	286.8	0.72944	286.8	1.26453	286.8	0.65322	286.8	1.11092	292.8	0.85894	364	11.0868	5.72442	4.32228	2.26953	2.26953	1.5745	0.83973
307	1.39277	307	2.22192	307	5.13389	287	1.14722	307	2.82797	287	1.72141	287	0.17368	287	0.70252	287	1.7497	287	1.00271	293	0.7117	365	12.3923	7.5195	5.67768	3.52327	3.52327	2.05709	1.09711
307.2	1.55059	307.2	2.53584	307.2	4.57056	287.2	0.91163	307.2	2.98046	287.2	1.36216	287.2	-0.26051	287.2	1.22621	287.2	1.58639	287.2	0.95222	293.2	0.96324	366	18.2688	12.5022	9.4399	5.02868	5.02868	2.73715	1.45981
307.4	1.61165	307.4	2.25648	307.4	4.19731	287.4	0.76823	307.4	2.57844	287.4	1.48191	287.4	0.15631	287.4	1.37948	287.4	0.69988	287.4	1.03157	293.4	0.90803	367	29.006	19.4116	14.6569	8.90205	8.90205	3.6791	1.96219
307.6	1.53216	307.6	2.16432	307.6	4.05734	287.6	0.61458	307.6	2.64776	287.6	1.34719	287.6	1.51098	287.6	1.92872	287.6	1.21313	287.6	0.98829	293.6	1.0246	368	39.0538	28.6897	21.6624	13.5786	13.5786	5.7288	3.05536
307.8	1.4953	307.8	1.8792	307.8	3.84826	287.8	0.91163	307.8	2.80025	287.8	2.55966	287.8	0.29525	287.8	3.37207	287.8	2.63621	287.8	1.07485	293.8	0.93257	369	56.7162	42.7608	32.287	19.2659	19.2659	8.32867	4.44196
308	1.50221	308	1.57968	308	4.63968	288	0.82968	308	2.66162	288	2.32016	288	1.66729	288	1.63494	288	2.44958	288	1.4139	294	0.65034	370	78.0594	58.554	44.2118	27.2486	27.2486	11.3636	6.0606
308.2	1.66925	308.2	1.71792	308.2	4.71744	288.2	0.90139	308.2	2.50913	288.2	1.78129	288.2	0.52103	288.2	0.37042	288.2	1.52807	288.2	1.39226	294.2	0.82213	371	102.809	79.731	60.2017	37.5413	37.5413	14.9582	7.97773
308.4	1.6151	308.4	1.57104	308.4	5.13907	288.4	0.93211	308.4	1.58034	288.4	2.05073	288.4	0.93785	288.4	0.77915	288.4	1.08481	288.4	1.60867	294.4	1.20252	372	142.944	106.719	80.5795	53.2398	53.2398	21.6987	11.5726
308.6	1.61971	308.6	1.77696	308.6	5.78362	288.6	0.98333	308.6	1.84373	288.6	2.18544	288.6	1.64993	288.6	0.11496	288.6	1.1548	288.6	1.61588	294.6	1.0246	373	182.765	138.733	104.752	70.1915	70.1915	29.2977	15.6254
308.8	1.58054	308.8	1.86336	308.8	5.69894	288.8	0.86041	308.8	1.60806	288.8	1.73638	288.8	1.35468	288.8	-0.10218	288.8	1.50474	288.8	1.70245	294.8	0.95711	374	228.514	179.784	135.748	91.456	91.456	38.0804	20.3096
309	1.73952	309	2.15568	309	6.06528	289	1.11649	309	1.16446	289	1.84116	289	0.72944	289	0.08941	289	1.22479	289	1.45718	295	0.79146	375	284.325	223.145	168.488	117.769	117.769	52.2107	27.8457
309.2	1.79482	309.2	2.22624	309.2	6.33658	289.2	0.93211	309.2	1.01197	289.2	2.03576	289.2	1.05943	289.2	0.75361	289.2	2.02965	289.2	1.16863	295.2	0.67488	376	350.39	280.361	211.69	144.889	144.889	62.4518	33.3077
309.4	1.78906	309.4	2.32992	309.4	5.70586	289.4	1.39305	309.4	1.01197	289.4	2.15551	289.4	1.73676	289.4	0.95798	289.4	0.9565	289.4	1.03157	295.4	0.66261	377	423.252	333.242	251.618	180.837	180.837	80.0131	42.6737
309.6	1.70611	309.6	2.41632	309.6	5.64538	289.6	1.70034	309.6	1.30308	289.6	2.18544	289.6	2.01465	289.6	0.75361	289.6	1.3531	289.6	1.14699	295.6	1.15344	378	489.974	399.275	301.477	216.633	216.633	95.0189	50.6767
309.8	1.68768	309.8	2.08512	309.8	4.82112	289.8	1.48524	309.8	0.94266	289.8	2.08066	289.8	2.08412	289.8	1.40503	289.8	0.5949	289.8	1.39226	295.8	1.38658	379	593.291	466.074	351.914	252.489	252.489	115.79	61.7549
310	1.63354	310	2.1168	310	3.89146	290	1.89496	310	0.76244	290	1.58669	290	2.27516	290	1.00907	290	0.32661	290	1.23355	296	1.28842	380	661.075	541.49	408.857	297.428	297.428	136.615	72.8612
310.2	1.54944	310.2	2.016	310.2	3.84826	290.2	1.53645	310.2	0.98425	290.2	1.48191	290.2	1.04206	290.2	0.9452	290.2	0.23329	290.2	1.11813	296.2	1.26387	381	751.163	615.665	464.864	351.972	351.972	159.604	85.1221
310.4	1.72915	310.4	2.10816	310.4	3.57178	290.4	1.42378	310.4	0.69313	290.4	1.58669	290.4	1.56309	290.4	0.85579	290.4	0.32661	290.4	0.97386	296.4	1.34363	382	834.338	705.143	532.426	404.436	404.436	188.961	100.779
310.6	1.82131	310.6	1.86768	310.6	3.09485	290.6	1.00382	310.6	0.59609	290.6	2.27526	290.6	2.43147	290.6	1.1368	290.6	1.29478	290.6	1.35619	296.6	1.27614	383	974.734	791.726	597.801	455.326	455.326	216.385	115.405
310.8	1.60013	310.8	2.10384	310.8	2.6041	290.8	0.81944	310.8	1.30308	290.8	2.96382	290.8	1.92781	290.8	1.99259	290.8	1.52807	290.8	1.28405	296.8	1.36204	384	1091.11	865.97	653.86	512.255	512.255	248.91	132.752
311	1.76947	311	2.06784	311	1.95264	291	0.62482	311	1.94076	291	1.88607	291	1.05943	291	1.08571	291	1.06148	291	1.16142	297	1.0246	385	1178.59	958.206	723.503	569.589	569.589	277.717	148.116
311.2	1.69344	311.2	2.07648	311.2	1.46707	291.2	0.74774	311.2	1.67738	291.2	1.84116	291.2	1.14626	291.2	0.65142	291.2	0.66489	291.2	1.14699	297.2	0.82827	386	1263.94	1043.76	788.098	621.951	621.951	307.053	163.762
311.4	1.79251	311.4	2.10384	311.4	1.84896	291.4	0.96284	311.4	1.01197	291.4	1.73638	291.4	1.40678	291.4	0.3321	291.4	0.16331	291.4	1.10371	297.4	0.84054	387	1373.83	1125.24	849.622	681.569	681.569	346.347	184.718
311.6	1.76026	311.6	1.82736	311.6	2.21184	291.6	1.11649	311.6	1.66351	291.6	1.45197	291.6	1.14626	291.6	0.76638	291.6	-0.10498	291.6	0.945	297.6	0.86508	388	1473.86	1201.14	906.93	734.388	734.388	378.872	202.065
311.8	1.91462	311.8	1.70496	311.8	2.52115	291.8	1.19843	311.8	1.51102	291.8	0.88316	291.8	0.98996	291.8	0.67697	291.8	0.12831	291.8	0.92336	297.8	1.27001	389	1559.41	1279.45	966.059	792.229	792.229	408.735	217.992
312	1.96992	312	1.6344	312	3.29875	292	1.34183	312	1.02583	292	0.62869	292	0.78154	292	0.8047	292	1.45808	292	0.64203	298	0.95711	390	1653.46	1364.72	1030.45	837.742	837.742	440.004	234.669
312.2	1.9031	312.2	1.66896	312.2	4.22496	292.2	1.32135	312.2	1.08128	292.2	0.16466	292.2	0.29525	292.2	0.60033	292.2	0.60656	292.2	0.54103	298.2	1.00619	391	1739.01	1427.66	1077.97	892.59	892.59	477.481	254.657
312.4	1.92845	312.4	1.60992	312.4	3.96749	292.4	1.6184	312.4	0.73472	292.4	0.73347	292.4	1.52835	292.4	-0.1405	292.4	-0.27995	292.4	1.2552	298.4	0.93257	392	1831.32	1493.08	1127.36	941.4	941.4	510.439	272.234
312.6	1.85702	312.6	1.56096	312.6	4.19213	292.6	1.44426	312.6	0.49905	292.6	0.94303	292.6	0.6426	292.6	-0.11496	292.6	-0.08165	292.6	1.26962	298.6	0.84667	393	1887.52	1554.57	1173.79	988.739	988.739	544.368	290.33
312.8	1.77638	312.8	1.5192	312.8	4.10573	292.8	1.55694	312.8	0.99811	292.8	1.78129	292.8	1.63256	292.8	-0.1916	292.8	0.13998	292.8	1.00993	298.8	0.73624	394	1947	1609.51	1215.28	1035.88	1035.88	576.893	307.676
313	1.79597	313	1.52928	313	5.05267	293	1.44426	313	1.02583	293	1.13763	293	0.65997	293	0.26823	293	-0.02333	293	0.8368	299	0.82827	395	2006.86	1657.63	1251.61	1068.96	1068.96	610.79	325.755
313.2	1.6992	313.2	1.44576	313.2	6.54739	293.2	1.35208	313.2	1.38626	293.2	1.75135	293.2	0.60787	293.2	0.90688	293.2	0.09332	293.2	1.13256	299.2	0.74851	396	2070.01	1695.54	1280.24	1084.89	1084.89	635.395	338.877
313.4	1.74643	313.4	1.4832	313.4	5.61254	293.4	1.31111	313.4	1.7051	293.4	1.49688	293.4	0.6426	293.4	0.76638	293.4	1.948	293.4	1.06764	299.4	0.75464	397	2118.87	1739.66	1313.55	1126.19	1126.19	661.69	352.901
313.6	1.78099	313.6	1.48752	313.6	5.19437	293.6	1.56718	313.6	1.4833	293.6	1.84116	293.6	0.48629	293.6	0.4726	293.6	2.00632	293.6	1.2047	299.6	0.84054	398	2207.32	1767.24	1334.37	1156.33	1156.33	683.76	364.672
313.8	1.84896	313.8	1.61712	313.8	5.37926	293.8	1.47499	313.8	1.46944	293.8	1.09272	293.8	0.79891	293.8	0.05109	293.8	1.62139	293.8	1.09649	299.8	0.95097	399	2209.05	1782.33	1345.77	1178.65	1178.65	710.054	378.696
314	1.78099	314	1.71648	314	4.42368	294	1.12673	314	1.05356	294	1.07775	294	0.46893	294	-0.17882	294	1.97133	294	0.76466	300	0.85894	400	2259.65	1813.35	1369.19	1195.3	1195.3	719.347	383.652
314.2	1.65888	314.2	1.56528	314.2	4.48416	294.2	1.27013	314.2	1.08128	294.2	1.34719	294.2	0.06947	294.2	0.20437	294.2	1.23645	294.2	0.96665	300.2	0.89576	401	2297.31	1814.32	1369.92	1215.84	1215.84	738.038	393.62
314.4	1.5863	314.4	1.45584	314.4	4.64832	294.4	1.25989	314.4	1.78828	294.4	1.30229	294.4	-0.19104	294.4	1.06016	294.4	0.32661	294.4	1.4139	300.4	0.816	402	2293.64	1827.21	1379.65	1227.62	1227.62	751.766	400.942
314.6	1.584	314.6	1.66896	314.6	5.57107	294.6	1.29062	314.6	1.46944	294.6	0.98794	294.6	0.08684	294.6	0.8047	294.6	0.50158	294.6	1.2047	300.6	0.73624	403	2338.25	1827.83	1380.12	1223.86	1223.86	767.29	409.221
314.8	1.7303	314.8	2.17008	314.8	4.8263	294.8	1.15746	314.8	1.71896	294.8	2.05073	294.8	0.36472	294.8	1.23898	294.8	0.34994	294.8	1.12535	300.8	0.7117	404	2345.78	1824.73	1377.78	1232.23	1232.23	781.018	416.543
315	1.7879	315	2.31264	315	4.18176	295	1.10625	315	1.96849	295	1.58669	295	-0.62524	295	1.6094	295	1.20146	295	0.93058	301	0.47855	405	2338.25	1818.52	1373.09	1217.57	1217.57	778.378	415.135
315.2	1.72339	315.2	2.11104	315.2	3.6841	295.2	0.8092	315.2	1.60806	295.2	0.9131	295.2	0.13894	295.2	1.66049	295.2	0.86319	295.2	0.79351	301.2	0.34358	406	2330.72	1814.32	1369.92	1216.86	1216.86	793.162	423.02
315.4	1.87776	315.4	2.1312	315.4	4.61894	295.4	1.30086	315.4	1.40012	295.4	0.68856	295.4	-0.22578	295.4	0.90688	295.4	1.1548	295.4	0.77909	301.4	0.26995	407	2323.19	1797.29	1357.06	1212.09	1212.09	793.69	423.301
315.6	1.94112	315.6	2.016	315.6	6.55603	295.6	0.99357	315.6	1.33081	295.6	1.16757	295.6	0.85101	295.6	1.31562	295.6	1.64472	295.6	1.35619	301.6	0.31904	408	2315.65	1770.54	1336.87	1210.87	1210.87	794.534	423.752
315.8	1.95149	315.8	2.07648	315.8	5.51059	295.8	0.74774	315.8	0.95652	295.8	1.46694	295.8	2.4662	295.8	0.29378	295.8	0.83986	295.8	1.63031	301.8	0.46015	409	2308.12	1752.21	1323.02	1195.95	1195.95	790.627	421.668
316	1.88467	316	1.72944	316	6.41434	296	0.79896	316	1.1506	296	0.94303	296	1.97991	296	-0.21714	296	1.65638	296	1.51489	302	0.27609	410	2300.59	1730.97	1306.99	1171.9	1171.9	784.291	418.289
316.2	1.75565	316.2	1.52496	316.2	6.59923	296.2	1.27013	316.2	1.02583	296.2	1.52682	296.2	2.04938	296.2	0.43428	296.2	1.1548	296.2	1.48604	302.2	0.34358	411	2293.06	1707.47	1289.24	1167.03	1167.03	779.67	420.091
316.4	1.62778	316.4	1.46448	316.4	6.19142	296.4	1.41354	316.4	1.24763	296.4	1.18254	296.4	1.2331	296.4	0.28101	296.4	0.86319	296.4	1.57982	302.4	0.58285	412	2283.11	1683.27	1270.97	1147.35	1147.35	774.819	418.57
316.6	1.46419	316.6	1.53072	316.6	4.84877	296.6	1.49548	316.6	1.63579	296.6	0.98794	296.6	1.73676	296.6	1.34117	296.6	-0.38493	296.6	1.50046	302.6	0.42334	413	2226.24	1651.77	1247.18	1115.48	1115.48	769.149	420.879
316.8	1.5863	316.8	1.64016	316.8	4.2457	296.8	1.85399	316.8	1.30308	296.8	1.25738	296.8	1.42415	296.8	1.59663	296.8	-0.29162	296.8	1.60146	302.8	0.32517	414	2179.51	1634.81	1234.38	1087.93	1087.93	762.539	415.754
317	1.59206	317	1.74384	317	3.888	297	1.30086	317	1.23377	297	1.07775	297	0.48629	297	0.39596	297	-0.47825	297	1.2047	303	0.44788	415	2132.77	1580.14	1193.1	1074.08	1074.08	756.147	411.812
317.2	1.47226	317.2	1.82736	317.2	3.14323	297.2	1.63888	317.2	1.24763	297.2	2.02079	297.2	1.26784	297.2	1.35394	297.2	0.23329	297.2	0.97386	303.2	0.58899	416	2086.04	1552.22	1172.02	1045.16	1045.16	749.55	408.827
317.4	1.49299	317.4	1.56384	317.4	3.73421	297.4	1.78228	317.4	0.84562	297.4	1.70644	297.4	0.79891	297.4	1.64772	297.4	0.34994	297.4	0.98829	303.4	0.59513	417	2039.3	1515	1143.92	1033.39	1033.39	736.773	402.012
317.6	1.60013	317.6	1.6992	317.6	3.59942	297.6	1.28038	317.6	0.51292	297.6	1.75135	297.6	0.34735	297.6	1.48167	297.6	0.60656	297.6	1.01714	303.6	0.80373	418	1992.57	1478.81	1116.59	1014.62	1014.62	725.568	402.97
317.8	1.64736	317.8	2.03472	317.8	3.45082	297.8	0.83993	317.8	0.70699	297.8	0.958	297.8	0.98996	297.8	1.34117	297.8	0.50158	297.8	1.49325	303.8	0.82827	419	1957.94	1464.06	1105.45	989.399	989.399	711.344	400.717
318	1.6128	318	2.24928	318	3.54413	298	1.21892	318	0.67927	298	1.12266	298	2.20569	298	0.90688	298	0.44326	298	1.12535	304	0.78532	420	1923.3	1416.63	1069.64	966.465	966.465	705.71	400.379
318.2	1.68998	318.2	1.99296	318.2	3.89318	298.2	1.11649	318.2	0.72086	298.2	0.4341	298.2	1.31994	298.2	0.58756	298.2	1.08481	298.2	1.18306	304.2	0.65648	421	1888.67	1388.57	1048.46	932.166	932.166	696.698	398.239
318.4	1.87776	318.4	2.40624	318.4	3.9744	298.4	1.35208	318.4	0.20794	298.4	0.49397	298.4	0.74681	298.4	1.58385	298.4	0.32661	298.4	1.09649	304.4	0.69329	422	1854.03	1341.83	1013.16	906.898	906.898	687.952	396.774
318.6	1.86163	318.6	2.13408	318.6	3.49056	298.6	1.32135	318.6	0.41588	298.6	0.70353	298.6	0.43419	298.6	0.95798	298.6	0.48992	298.6	0.9955	304.6	0.77918	423	1819.4	1312.95	991.356	890.205	890.205	685.84	395.648
318.8	1.81555	318.8	2.02176	318.8	3.10349	298.8	1.44426	318.8	1.1506	298.8	1.54179	298.8	-0.46893	298.8	1.63494	298.8	0.73487	298.8	0.86565	304.8	0.5215	424	1784.77	1282.55	968.401	869.047	869.047	683.958	397.844
319	1.9895	319	1.92384	319	3.85344	299	1.14722	319	0.92879	299	1.72141	299	0.22578	299	1.36671	299	0.47825	299	0.97386	305	0.55831	425	1750.13	1253.73	946.644	852.456	852.456	681.282	399.084
319.2	1.83514	319.2	1.692	319.2	4.84013	299.2	1.11649	319.2	1.20605	299.2	2.05073	299.2	1.25047	299.2	2.06923	299.2	1.32977	299.2	0.88008	305.2	0.52764	426	1715.5	1228.99	927.958	823.789	823.789	675.984	402.125
319.4	1.62086	319.4	1.44	319.4	4.81075	299.4	1.07552	319.4	1.12287	299.4	1.6316	299.4	0.98996	299.4	1.71158	299.4	1.09648	299.4	0.88729	305.4	0.65034	427	1680.86	1197.96	904.535	808.821	808.821	664.835	411.868
319.6	1.57939	319.6	1.23264	319.6	4.5481	299.6	1.05503	319.6	1.02583	299.6	1.40707	299.6	1.40678	299.6	0.90688	299.6	1.46975	299.6	0.98829	305.6	0.5215	428	1646.23	1171.29	884.392	791.773	791.773	651.03	416.824
319.8	1.50566	319.8	1.404	319.8	5.11661	299.8	0.78871	319.8	0.67927	299.8	1.01788	299.8	3.16091	299.8	0.30655	299.8	0.46659	299.8	1.11813	305.8	0.3988	429	1616.44	1146.33	865.549	781.879	781.879	630.605	424.484
320	1.5575	320	1.4256	320	4.90234	300	0.70677	320	0.91493	300	0.62869	300	3.4909	300	0.44706	300	-0.89818	300	1.00993	306	0.23928	430	1586.64	1111.59	839.316	761.38	761.38	623.699	434.959
320.2	1.61165	320.2	1.4184	320.2	5.32915	300.2	0.65555	320.2	1.44171	300.2	0.4341	300.2	4.20297	300.2	-0.42151	300.2	-0.9565	300.2	1.05321	306.2	0.7301	431	1556.85	1088.36	821.775	749.203	749.203	616.23	444.984
320.4	1.67501	320.4	1.3176	320.4	5.3879	300.4	0.49166	320.4	1.45557	300.4	1.10769	300.4	2.50094	300.4	0.6642	300.4	-0.1983	300.4	0.95943	306.4	0.6074	432	1527.05	1067.19	805.795	750.979	750.979	591.155	456.924
320.6	1.5863	320.6	1.37808	320.6	5.67821	300.6	1.08576	320.6	1.06742	300.6	0.61372	300.6	1.97991	300.6	0.15328	300.6	-0.18663	300.6	0.86565	306.6	0.69329	433	1497.26	1056.92	798.04	742.506	742.506	592.134	473.708
320.8	1.66003	320.8	1.17072	320.8	5.36026	300.8	1.05503	320.8	1.08128	300.8	0.28441	300.8	1.87571	300.8	1.16234	300.8	0	300.8	0.8368	306.8	0.47855	434	1467.47	1039.41	784.819	731.851	731.851	615.155	492.124
321	1.59667	321	1.2456	321	4.75373	301	1.40329	321	1.08128	301	0.37422	301	3.69931	301	0.62588	301	0.57157	301	0.56267	307	0.53991	435	1437.67	1028.31	776.439	735.301	735.301	643.174	514.54
321.2	1.57594	321.2	1.23408	321.2	4.00032	301.2	1.22916	321.2	1.27536	301.2	0.31434	301.2	3.69931	301.2	0.99629	301.2	1.43475	301.2	0.40397	307.2	0.66875	436	1412.72	1005.43	759.158	730.988	730.988	662.394	529.915
321.4	1.8985	321.4	1.4688	321.4	3.48365	301.4	1.22916	321.4	1.63579	301.4	1.01788	301.4	1.8236	301.4	0.08941	301.4	0.94484	301.4	0.31741	307.4	0.7117	437	1387.76	980.319	755.306	727.081	727.081	693.158	554.527
321.6	1.83168	321.6	1.79568	321.6	4.01933	301.6	0.99357	321.6	1.16446	301.6	1.01788	301.6	1.56309	301.6	2.09477	301.6	0.17497	301.6	0.37512	307.6	0.95711	438	1362.81	956.134	736.672	726.726	726.726	719.347	575.478
321.8	1.74413	321.8	1.63008	321.8	4.82803	301.8	0.99357	321.8	1.3724	301.8	0.9131	301.8	0.06947	301.8	2.13309	301.8	-0.06999	301.8	0.54103	307.8	0.94484	439	1337.86	955.728	736.36	722.515	722.515	758.56	606.848
322	1.67731	322	1.37952	322	4.23878	302	1.55694	322	1.52489	302	0.74844	302	-0.72944	302	1.20066	302	0.62989	302	0.32462	308	0.69329	440	1312.9	947.824	730.27	733.068	733.068	777.357	621.885
322.2	1.53562	322.2	1.4472	322.2	4.58957	302.2	0.96284	322.2	2.02394	302.2	0.80832	302.2	-1.47625	302.2	1.43058	302.2	0.26829	302.2	0.40397	308.2	0.9203	441	1287.95	933.029	718.871	731.952	731.952	798.477	638.781
322.4	1.57824	322.4	1.20672	322.4	3.80333	302.4	1.01406	322.4	1.80214	302.4	1.10769	302.4	-0.67734	302.4	0.90688	302.4	-0.04666	302.4	0.68531	308.4	0.85894	442	1262.99	925.801	713.301	732.561	732.561	836.563	669.251
322.6	1.60128	322.6	1.43136	322.6	3.44563	302.6	0.86041	322.6	2.45368	302.6	0.92807	302.6	-0.39946	302.6	0.53647	302.6	1.97133	302.6	0.49775	308.6	0.6074	443	1238.04	926.071	713.51	738.142	738.142	858.176	686.541
322.8	1.80979	322.8	1.2672	322.8	4.2457	302.8	0.77847	322.8	2.46754	302.8	1.30229	302.8	-0.13894	302.8	0.95798	302.8	2.57789	302.8	0.38233	308.8	0.45401	444	1213.09	915.127	705.077	743.622	743.622	887.885	710.308
323	1.86278	323	1.45584	323	3.97958	303	0.77847	323	1.87145	303	0.86819	303	0.57313	303	1.16234	303	1.87801	303	0.52661	309	0.38039	445	1188.13	918.572	707.732	750.573	750.573	913.722	730.977
323.2	1.85011	323.2	1.33776	323.2	5.15981	303.2	1.096	323.2	1.94076	303.2	1.1526	303.2	0.20841	303.2	0.56201	303.2	0.9915	303.2	0.69252	309.2	0.33131	446	1168.02	896.819	690.972	748.645	748.645	942.304	753.843
323.4	1.74298	323.4	1.52352	323.4	4.8073	303.4	1.20868	323.4	1.73283	303.4	1.27235	303.4	1.00732	303.4	0.6131	303.4	1.67971	303.4	0.69974	309.4	0.38652	447	1147.9	894.589	689.254	754.835	754.835	969.056	775.245
323.6	1.70611	323.6	1.6632	323.6	5.04058	303.6	1.60815	323.6	1.45557	303.6	1.06278	303.6	1.11153	303.6	0.91966	303.6	1.91301	303.6	0.945	309.6	1.00006	448	1127.79	885.021	687.38	761.33	761.33	992.429	793.943
323.8	1.62432	323.8	2.03328	323.8	4.10573	303.8	1.65937	323.8	0.99811	303.8	1.36216	303.8	2.13622	303.8	1.12402	303.8	1.50474	303.8	0.97386	309.8	1.03073	449	1107.67	867.138	689.202	756.053	756.053	1014.53	811.628
324	1.46995	324	1.82016	324	5.7456	304	1.36232	324	0.91493	304	1.30229	304	2.53568	304	0.63865	304	1.28311	304	0.92336	310	0.87735	450	1087.56	849.129	674.888	751.994	751.994	1042.76	834.212
324.2	1.54944	324.2	1.7712	324.2	4.89197	304.2	1.52621	324.2	0.74858	304.2	1.27235	304.2	1.33731	304.2	1.18789	304.2	0.94484	304.2	0.77187	310.2	1.01846	451	1067.45	850.373	675.877	758.996	758.996	1046.21	836.972
324.4	1.60358	324.4	1.93104	324.4	5.47085	304.4	1.45451	324.4	0.62382	304.4	1.07775	304.4	1.61519	304.4	1.77545	304.4	1.01483	304.4	0.81516	310.4	0.76691	452	1047.33	845.986	672.39	756.053	756.053	1059.17	847.334
324.6	1.58515	324.6	1.764	324.6	5.13216	304.6	1.37256	324.6	0.54064	304.6	1.30229	304.6	2.20569	304.6	0.90688	304.6	-0.06999	304.6	0.91615	310.6	0.75464	453	1027.22	830.596	660.158	761.989	761.989	1076.91	861.527
324.8	1.62086	324.8	1.80576	324.8	4.34246	304.8	1.25989	324.8	1.42785	304.8	1.07775	304.8	1.42415	304.8	0.49815	304.8	0.25662	304.8	0.61317	310.8	0.78532	454	1007.1	813.831	646.833	757.169	757.169	1075.92	860.739
325	1.53677	325	1.77696	325	4.67078	305	1.19843	325	1.816	305	0.85322	305	2.13622	305	2.10755	305	-0.92151	305	0.65645	311	0.55218	455	986.99	804.531	639.442	747.985	747.985	1087.89	870.313
325.2	1.52064	325.2	1.76256	325.2	5.03366	305.2	1.33159	325.2	2.81411	305.2	0.46403	305.2	3.19565	305.2	2.01814	305.2	-0.40826	305.2	0.62038	311.2	0.35585	456	966.876	797	633.456	737.28	737.28	1081.7	865.357
325.4	1.35475	325.4	1.88208	325.4	4.69843	305.4	1.096	325.4	3.47951	305.4	0.9131	305.4	2.08412	305.4	2.14587	305.4	-0.18663	305.4	0.76466	311.4	0.66261	457	946.762	781.283	620.964	739.157	739.157	1080.64	864.512
325.6	1.38816	325.6	1.85616	325.6	4.24915	305.6	1.19843	325.6	2.6339	305.6	0.6736	305.6	4.44612	305.6	1.69881	305.6	0.7582	305.6	0.61317	311.6	0.59513	458	930.278	770.608	612.479	733.271	733.271	1077.82	862.259
325.8	1.51142	325.8	1.80288	325.8	4.11264	305.8	1.47499	325.8	2.07939	305.8	0.98794	305.8	5.67922	305.8	0.75361	305.8	-0.02333	305.8	0.4689	311.8	0.51537	459	913.794	757.314	601.913	720.282	720.282	1075.43	860.344
326	1.61165	326	1.95552	326	3.22099	306	1.08576	326	1.5942	306	0.74844	306	4.16823	306	0.99629	306	-0.38493	306	0.28134	312	0.66261	460	897.31	746.639	593.429	715.107	715.107	1052.9	842.322
326.2	1.6969	326.2	2.02032	326.2	3.89491	306.2	0.97309	326.2	1.53875	306.2	0.479	306.2	2.53568	306.2	0.51092	306.2	0	306.2	0.85844	312.2	0.70556	461	880.826	728.695	579.167	702.524	702.524	1051.64	841.308
326.4	1.71878	326.4	2.20896	326.4	3.672	306.4	0.77847	326.4	1.46944	306.4	1.78129	306.4	1.2331	306.4	0.20437	306.4	0.3616	306.4	0.71416	312.4	0.90803	462	864.342	725.028	576.252	686.389	686.389	1039.95	831.959
326.6	1.70957	326.6	2.22048	326.6	3.00154	306.6	1.21892	326.6	1.94076	306.6	1.55676	306.6	1.2331	306.6	0.07664	306.6	0.27995	306.6	0.81516	312.6	0.78532	463	847.858	706.953	561.886	683.396	683.396	1026.92	821.54
326.8	1.83053	326.8	2.18016	326.8	3.95539	306.8	1.44426	326.8	1.76055	306.8	1.18254	306.8	0.76418	306.8	1.02184	306.8	0.24496	306.8	0.56267	312.8	0.75464	464	831.374	696.802	553.818	671.168	671.168	1018.05	814.444
327	1.90426	327	2.11968	327	4.54291	307	1.22916	327	1.80214	307	1.3921	307	1.56309	307	0.34487	307	-0.73487	307	0.63481	313	0.85894	465	814.889	682.001	542.055	657.215	657.215	993.978	795.182
327.2	1.74067	327.2	1.91952	327.2	5.20819	307.2	1.27013	327.2	1.28922	307.2	0.64366	307.2	0.31262	307.2	-0.10218	307.2	0.87485	307.2	0.7863	313.2	0.88348	466	798.405	667.594	530.604	640.217	640.217	972.154	777.723
327.4	1.52755	327.4	1.6488	327.4	5.47258	307.4	0.98333	327.4	1.13673	307.4	0.55385	307.4	0.36472	307.4	0.12773	307.4	1.43475	307.4	0.8368	313.4	0.91416	467	781.921	666.611	529.823	633.976	633.976	952.371	761.897
327.6	1.47802	327.6	1.49904	327.6	5.9737	307.6	1.32135	327.6	1.62192	307.6	1.1526	307.6	1.94518	307.6	-0.01277	307.6	2.46124	307.6	1.12535	313.6	1.03687	468	765.437	650.043	516.654	614.848	614.848	922.24	737.792
327.8	1.53677	327.8	1.52064	327.8	5.70413	307.8	1.20868	327.8	1.42785	307.8	1.76632	307.8	1.87571	307.8	0.43428	307.8	2.13463	307.8	1.11092	313.8	0.94484	469	751.373	623.847	495.834	603.939	603.939	912.454	729.964
328	1.56326	328	1.41984	328	5.51923	308	0.89114	328	0.95652	308	1.73638	308	1.44151	308	-0.16605	308	2.1113	308	0.81516	314	0.8344	470	737.309	605.707	481.416	594.705	594.705	884.013	707.21
328.2	1.52986	328.2	1.62	328.2	4.35629	308.2	1.0243	328.2	0.97038	308.2	2.45488	308.2	3.66457	308.2	0.39596	308.2	2.49624	308.2	1.08207	314.2	0.82827	471	723.245	587.894	467.258	573.141	573.141	864.442	691.553
328.4	1.67846	328.4	1.89648	328.4	4.33037	308.4	1.17795	328.4	0.77631	308.4	1.64657	308.4	1.80623	308.4	-0.37042	308.4	1.77303	308.4	1.00993	314.4	1.19639	472	709.181	570.474	453.413	549.801	549.801	844.659	675.727
328.6	1.60704	328.6	2.06208	328.6	4.0055	308.6	1.37256	328.6	1.42785	308.6	1.79626	308.6	1.38941	308.6	0.35764	308.6	1.58639	308.6	0.71416	314.6	1.15344	473	695.117	565.824	449.717	538.334	538.334	818.822	655.058
328.8	1.55981	328.8	2.03904	328.8	3.60115	308.8	1.67985	328.8	1.76055	308.8	2.00582	308.8	2.17095	308.8	0.44706	308.8	-0.09332	308.8	0.53382	314.8	0.90803	474	681.053	548.797	436.184	527.781	527.781	794.394	635.515
329	1.58976	329	1.75536	329	3.9865	309	1.6184	329	1.41399	309	1.31725	309	1.78887	309	0.4726	309	0.23329	309	0.44725	315	0.68102	475	666.989	527.971	419.632	507.283	507.283	780.173	624.138
329.2	1.58861	329.2	1.84896	329.2	3.41798	309.2	1.37256	329.2	1.98235	309.2	0.97297	309.2	1.87571	309.2	0.3321	309.2	0.68822	309.2	0.38954	315.2	0.96324	476	652.925	512.713	407.504	496.475	496.475	755.11	604.088
329.4	1.62778	329.4	1.94688	329.4	4.07117	309.4	1.20868	329.4	1.73283	309.4	0.92807	309.4	2.96987	309.4	0.12773	309.4	0.96817	309.4	0.45447	315.4	0.98165	477	638.861	489.922	389.391	479.63	479.63	731.315	585.052
329.6	1.63699	329.6	1.83456	329.6	4.19558	309.6	1.5467	329.6	1.30308	309.6	1.28732	309.6	1.09416	309.6	0.06387	309.6	0.64156	309.6	1.17584	315.6	0.9203	478	624.797	482.915	383.821	470.243	470.243	707.52	566.016
329.8	1.7015	329.8	1.73664	329.8	4.8816	309.8	1.51597	329.8	1.19218	309.8	1.06278	309.8	2.08412	309.8	0.12773	309.8	-0.27995	309.8	1.21191	315.8	0.72397	479	610.732	472.895	375.857	458.32	458.32	687.526	550.021
330	1.62202	330	1.98432	330	4.40122	310	1.66961	330	1.60806	310	0.19459	310	3.24775	310	0.37042	310	0.10498	310	1.03157	316	0.64421	480	596.668	462.876	367.894	444.316	444.316	667.392	533.914
330.2	1.65773	330.2	2.24064	330.2	4.57402	310.2	1.27013	330.2	1.34467	310.2	0.34428	310.2	1.35468	310.2	-0.52369	310.2	-0.03499	310.2	1.19749	316.2	0.46628	481	582.604	457.309	363.469	430.059	430.059	651.904	521.523
330.4	1.5287	330.4	2.2176	330.4	4.23014	310.4	1.20868	330.4	2.17643	310.4	1.06278	310.4	1.14626	310.4	0.25546	310.4	0.37327	310.4	0.90172	316.4	0.3988	482	572.17	442.247	351.498	420.976	420.976	633.037	506.429
330.6	1.48493	330.6	2.07792	330.6	3.4871	310.6	1.28038	330.6	2.21802	310.6	0.98794	310.6	1.07679	310.6	-0.22991	310.6	1.64472	310.6	0.88729	316.6	0.52764	483	561.736	437.138	347.438	410.017	410.017	619.52	495.616
330.8	1.76256	330.8	2.09376	330.8	3.34714	310.8	1.59791	330.8	1.76055	310.8	2.40998	310.8	-0.10421	310.8	-0.95798	310.8	1.45808	310.8	0.92336	316.8	0.68715	484	551.302	420.439	334.165	400.427	400.427	599.386	479.508
331	1.79712	331	2.30832	331	4.1161	311	1.35208	331	1.42785	311	1.91601	311	0.52103	311	-0.90688	311	2.28627	311	0.64924	317	0.53377	485	540.868	411.336	326.93	387.844	387.844	572.211	457.769
331.2	1.61971	331.2	2.48976	331.2	3.48192	311.2	1.30086	331.2	1.2615	311.2	2.02079	311.2	0.38209	311.2	-0.03832	311.2	2.3096	311.2	0.4184	317.2	0.55218	486	530.434	399.22	317.3	381.451	381.451	563.341	450.673
331.4	1.74298	331.4	2.26368	331.4	3.39898	311.4	0.90139	331.4	0.94266	311.4	2.02079	311.4	1.09416	311.4	-0.45983	311.4	0.62989	311.4	0.77909	317.4	0.38652	487	520	386.319	307.046	364.302	364.302	548.275	438.62
331.6	1.70381	331.6	2.37456	331.6	5.05786	311.6	0.56337	331.6	1.87145	311.6	1.437	311.6	0.01737	311.6	0.76638	311.6	1.45808	311.6	0.69974	317.6	0.3988	488	509.566	375.644	298.562	358.518	358.518	540.461	432.369
331.8	1.5529	331.8	1.96704	331.8	5.4121	311.8	0.87066	331.8	1.7051	311.8	0.97297	311.8	-0.29525	311.8	0.84302	311.8	0.93317	311.8	0.60596	317.8	0.46015	489	499.132	370.405	294.398	353.951	353.951	529.267	423.414
332	1.63354	332	1.79856	332	5.94086	312	0.98333	332	1.41399	312	1.33222	312	0.08684	312	1.34117	312	1.41142	312	0.77909	318	0.28222	490	488.698	367.72	292.264	345.478	345.478	511.174	408.94
332.2	1.6105	332.2	1.82736	332.2	5.66611	312.2	1.17795	332.2	1.30308	312.2	1.8711	312.2	0.95522	312.2	2.03091	312.2	0.46659	312.2	0.82958	318.2	0.22087	491	478.264	360.189	286.278	339.643	339.643	502.163	401.731
332.4	1.62778	332.4	2.02464	332.4	6.11366	312.4	0.99357	332.4	1.13673	312.4	1.1975	312.4	1.00732	312.4	1.58385	312.4	0.66489	312.4	1.06764	318.4	0.5215	492	471.46	355.081	282.218	333.859	333.859	486.042	388.833
332.6	1.54138	332.6	1.90512	332.6	5.60563	312.6	1.03454	332.6	1.69124	312.6	1.24241	312.6	0.67734	312.6	1.00907	312.6	0.1983	312.6	0.92336	318.6	0.37425	493	464.655	350.038	278.21	329.749	329.749	482.803	386.243
332.8	1.51142	332.8	1.67472	332.8	5.78707	312.8	1.06527	332.8	1.42785	312.8	1.94594	312.8	2.70935	312.8	0.48537	312.8	-0.41993	312.8	0.88729	318.8	0.34971	494	457.851	339.625	269.934	318.992	318.992	468.723	374.979
333	1.6992	333	1.75968	333	4.99219	313	1.21892	333	0.97038	313	1.79626	313	3.0046	313	1.12402	313	0.52491	313	1.00993	319	0.60126	495	451.047	332.815	264.521	310.671	310.671	455.84	364.672
333.2	1.64275	333.2	1.8216	333.2	4.41158	313.2	1.45451	333.2	1.21991	313.2	2.61954	313.2	2.74409	313.2	0.56201	313.2	0.5599	313.2	1.03878	319.2	0.42947	496	444.243	325.578	258.77	304.938	304.938	446.547	357.238
333.4	1.56326	333.4	1.51344	333.4	3.54586	313.4	1.32135	333.4	1.20605	313.4	2.66445	313.4	2.74409	313.4	0.71529	313.4	0.3616	313.4	1.07485	319.4	0.3129	497	437.439	314.995	250.358	299.458	299.458	433.664	346.931
333.6	1.59782	333.6	1.43136	333.6	4.54464	313.6	2.06909	333.6	1.35854	313.6	2.55966	313.6	1.87571	313.6	1.18789	313.6	-0.03499	313.6	1.21913	319.6	0.15952	498	430.635	305.204	242.577	294.942	294.942	425.286	340.229
333.8	1.49184	333.8	1.54368	333.8	4.62586	313.8	2.00763	333.8	0.65154	313.8	2.43991	313.8	2.63988	313.8	0.68974	313.8	1.70304	313.8	1.11092	319.8	0.11044	499	426.251	305.473	242.79	288.042	288.042	411.77	329.416
334	1.43194	334	1.86048	334	4.32	314	1.6184	334	0.80403	314	1.49688	314	0.74681	314	1.1368	314	1.99466	314	0.98107	320	0.11657	500	421.867	303.417	241.156	281.294	281.294	403.04	322.432
334.2	1.43885	334.2	1.66752	334.2	5.77498	314.2	1.67985	334.2	0.69313	314.2	1.1526	314.2	1.28521	314.2	0.21714	314.2	0.9565	314.2	0.97386	320.2	0.05522	501	417.483	292.074	232.14	275.662	275.662	360.772	320.686
334.4	1.51949	334.4	1.62576	334.4	6.24154	314.4	1.43402	334.4	1.33081	314.4	1.03285	314.4	1.31994	314.4	-0.05109	314.4	1.39976	314.4	1.40669	320.4	0.35585	502	413.099	293.947	233.629	275.763	275.763	352.472	313.308
334.6	1.5552	334.6	1.68768	334.6	7.03296	314.6	1.12673	334.6	1.12287	314.6	1.07775	314.6	2.03201	314.6	-0.67697	314.6	1.27145	314.6	1.35619	320.6	0.34971	503	408.715	287.942	228.856	263.403	263.403	342.397	304.353
334.8	1.64275	334.8	2.11536	334.8	6.38669	314.8	1.15746	334.8	1.42785	314.8	0.73347	314.8	1.40678	314.8	0.30655	314.8	1.20146	314.8	1.06764	320.8	0.60126	504	404.331	279.893	222.459	264.093	264.093	343.348	305.198
335	1.54483	335	1.94832	335	6.11021	315	1.12673	335	1.60806	315	1.1526	315	0.5905	315	0.29378	315	1.72637	315	0.80073	321	0.57672	505	399.947	276.776	219.981	259.831	259.831	336.885	299.453
335.2	1.45382	335.2	1.91232	335.2	6.1897	315.2	1.32135	335.2	1.01197	315.2	1.03285	315.2	1.42415	315.2	0.38319	315.2	2.91617	315.2	1.13256	321.2	0.47855	506	395.563	274.209	217.941	256.838	256.838	331.816	294.948
335.4	1.584	335.4	2.28528	335.4	6.50765	315.4	1.13697	335.4	1.13673	315.4	1.30229	315.4	1.49362	315.4	0	315.4	1.28311	315.4	1.1542	321.4	0.37425	507	391.178	267.915	212.939	254.032	254.032	325.354	289.203
335.6	1.49069	335.6	2.07072	335.6	6.47827	315.6	0.86041	335.6	0.95652	315.6	0.97297	315.6	2.11885	315.6	0.01277	315.6	2.13463	315.6	1.08207	321.6	0.3129	508	386.794	265.027	210.644	249.186	249.186	320.57	284.951
335.8	1.59552	335.8	2.0664	335.8	6.5785	315.8	0.61458	335.8	1.77441	315.8	0.70353	315.8	1.97991	315.8	0.38319	315.8	1.70304	315.8	0.85122	321.8	0.09816	509	384.83	259.925	206.589	245.401	245.401	314.988	279.989
336	1.47456	336	1.87632	336	6.78413	316	0.77847	336	1.63579	316	1.82619	316	1.92781	316	-0.01277	316	0.7582	316	0.75745	322	0.37425	510	382.866	260.921	207.38	242.048	242.048	315.843	280.75
336.2	1.43078	336.2	2.24784	336.2	6.17242	316.2	1.2394	336.2	1.69124	316.2	1.13763	316.2	0.62524	316.2	-0.35764	316.2	0.17497	316.2	0.54825	322.2	0.32517	511	380.902	249.879	198.604	237.821	237.821	307.163	273.034
336.4	1.41926	336.4	2.16	336.4	5.8752	316.4	1.096	336.4	1.55261	316.4	1.40707	316.4	0.5905	316.4	-0.21714	316.4	0.44326	316.4	0.4689	322.4	0.56445	512	378.938	249.814	198.552	236.436	236.436	302.322	268.731
336.6	1.45843	336.6	2.3256	336.6	6.04282	316.6	0.87066	336.6	1.66351	316.6	2.42495	316.6	1.40678	316.6	-0.17882	316.6	0.15164	316.6	0.62038	322.6	0.35585	513	376.974	247.05	196.356	229.541	229.541	300.105	266.76
336.8	1.57363	336.8	2.23776	336.8	6.15859	316.8	0.63507	336.8	1.38626	316.8	2.18544	316.8	1.73676	316.8	0.85579	316.8	-0.15164	316.8	0.80794	322.8	0.48469	514	375.01	242.04	192.374	226.862	226.862	297.279	264.248
337	1.55981	337	2.35584	337	5.6592	317	0.72725	337	1.30308	317	1.6316	317	1.87571	317	0.86856	317	0.3966	317	0.6276	323	0.29449	515	373.046	242.636	192.847	221.828	221.828	292.267	259.793
337.2	1.62086	337.2	2.16432	337.2	4.968	317.2	0.61458	337.2	1.91304	317.2	1.03285	317.2	1.49362	317.2	0.28101	317.2	0.22163	317.2	0.64924	323.2	0.33744	516	371.082	239.244	190.151	225.563	225.563	288.288	256.256
337.4	1.57248	337.4	1.84752	337.4	4.51872	317.4	0.58385	337.4	2.38437	317.4	0.79335	317.4	1.37204	317.4	0.71529	317.4	0.37327	317.4	0.45447	323.4	0.19633	517	369.118	231.497	183.994	222.158	222.158	282.339	250.968
337.6	1.49875	337.6	1.88496	337.6	4.10573	317.6	0.74774	337.6	2.05167	317.6	1.10769	317.6	2.25779	317.6	0.44706	317.6	0.37327	317.6	0.4689	323.6	0.15952	518	367.154	233.291	185.42	221.823	221.823	282.668	251.26
337.8	1.54368	337.8	1.69776	337.8	3.50784	317.8	0.93211	337.8	2.2596	317.8	1.24241	317.8	0.72944	317.8	-0.31933	317.8	0.45492	317.8	0.54103	323.8	0.02454	519	365.19	240.179	185.05	215.242	215.242	278.917	247.926
338	1.59206	338	1.58688	338	3.59597	318	0.9526	338	1.74669	318	1.78129	318	0.5905	318	0.20437	318	0.22163	318	0.33183	324	0.02454	520	363.226	235.45	181.407	212.041	212.041	276.408	245.696
338.2	1.59206	338.2	1.5624	338.2	2.93933	318.2	0.78871	338.2	1.40012	318.2	2.00582	318.2	0.65997	318.2	0.10218	318.2	2.12297	318.2	0.2597	324.2	0.07362	521	361.261	231.47	178.341	213.264	213.264	272.6	242.311
338.4	1.66234	338.4	1.45152	338.4	2.93069	318.4	0.65555	338.4	1.45557	318.4	1.30229	318.4	1.63256	318.4	0.48537	318.4	1.50474	318.4	0.61317	324.4	0.23314	522	359.297	229.194	176.587	212.102	212.102	269.546	239.597
338.6	1.60819	338.6	1.57824	338.6	3.04128	318.6	0.78871	338.6	1.19218	318.6	1.52682	318.6	1.51098	318.6	0.53647	318.6	0.34994	318.6	0.44004	324.6	0.42947	523	357.333	228.653	176.17	208.337	208.337	264.623	235.22
338.8	1.56096	338.8	1.70496	338.8	4.63968	318.8	0.60434	338.8	1.30308	318.8	1.45197	318.8	2.55304	318.8	0.77915	318.8	0.88651	318.8	0.41118	324.8	0.25155	524	355.369	221.202	170.429	206.825	206.825	261.525	232.466
339	1.60704	339	2.0088	339	3.89491	319	0.90139	339	1.58034	319	0.94303	319	2.15359	319	1.02184	319	2.40292	319	0.70695	325	0.24541	525	376.974	222.796	171.658	207.855	207.855	259.662	230.811
339.2	1.52064	339.2	2.1744	339.2	3.72038	319.2	0.62482	339.2	1.60806	319.2	1.48191	319.2	3.83825	319.2	1.57108	319.2	1.90134	319.2	0.50496	325.2	0.34971	526	378.938	222.722	171.6	203.121	203.121	260.143	231.239
339.4	1.5241	339.4	1.94832	339.4	4.0608	319.4	0.39948	339.4	1.10901	319.4	0.9131	319.4	2.34463	319.4	0.76638	319.4	1.51641	319.4	0.3679	325.4	0.41107	527	380.902	218.81	168.587	199.762	199.762	258.731	229.983
339.6	1.57248	339.6	1.79424	339.6	4.65869	319.6	1.00382	339.6	1.08128	319.6	0.65863	319.6	2.76145	319.6	0.24269	319.6	1.17813	319.6	0.18756	325.6	0.29449	528	384.076	217.115	167.28	197.535	197.535	253.358	225.207
339.8	1.46765	339.8	1.77552	339.8	4.91616	319.8	1.22916	339.8	1.06742	319.8	0.59875	319.8	1.64993	319.8	0.01277	319.8	1.46975	319.8	0.12985	325.8	0.13498	529	387.25	214.115	164.969	193.988	193.988	247.427	219.935
340	1.49184	340	1.67904	340	5.42074	320	1.12673	340	1.19218	320	0.49397	320	0.62524	320	0.68974	320	0.78153	320	0.13706	326	0.50923	530	390.424	211.156	162.689	194.952	194.952	245.197	217.953
340.2	1.53216	340.2	1.82448	340.2	5.08723	320.2	1.48524	340.2	1.60806	320.2	0.35925	320.2	-0.08684	320.2	1.54553	320.2	-0.3616	320.2	0.06492	326.2	0.79759	531	393.598	206.819	159.348	193.318	193.318	243.252	216.224
340.4	1.47917	340.4	1.7352	340.4	4.72781	320.4	1.2394	340.4	0.88721	320.4	0.479	320.4	-0.6426	320.4	1.71158	320.4	-0.73487	320.4	0.4184	326.4	0.55218	532	399.193	210.757	162.382	191.933	191.933	241.794	214.928
340.6	1.43885	340.6	1.95552	340.6	4.12819	320.6	1.20868	340.6	0.84562	320.6	1.1526	320.6	0.83365	320.6	0.57479	320.6	-0.31495	320.6	0.41118	326.6	0.48469	533	404.787	204.015	157.188	192.4	192.4	239.887	213.233
340.8	1.70496	340.8	1.8792	340.8	3.69101	320.8	0.85017	340.8	1.10901	320.8	1.45197	320.8	1.68466	320.8	1.03461	320.8	-0.22163	320.8	0.70695	326.8	0.80373	534	410.381	205.826	158.583	189.569	189.569	236.479	210.203
341	1.51718	341	1.62288	341	3.27456	321	0.86041	341	0.99811	321	1.97588	321	1.84097	321	0.42151	321	0.37327	321	0.67809	327	0.80986	535	415.975	205.765	158.536	190.492	190.492	232.791	206.925
341.2	1.56326	341.2	1.60128	341.2	3.28493	321.2	0.92187	341.2	1.27536	321.2	2.26029	321.2	1.40678	321.2	1.23898	321.2	1.23645	321.2	0.56267	327.2	0.7117	536	423.989	205.502	158.333	189.168	189.168	234.4	208.356
341.4	1.44691	341.4	2.07792	341.4	3.91046	321.4	1.22916	341.4	0.85948	321.4	1.55676	321.4	1.28521	321.4	0.58756	321.4	0.34994	321.4	0.44004	327.4	0.65648	537	432.003	202.691	156.167	181.146	181.146	234.685	208.609
341.6	1.37894	341.6	2.08512	341.6	4.30272	321.6	1.14722	341.6	1.71896	321.6	1.40707	321.6	0.67734	321.6	0.24269	321.6	0.16331	321.6	0.3679	327.6	0.46015	538	444.857	200.212	154.257	179.68	179.68	228.432	203.05
341.8	1.32941	341.8	2.06352	341.8	4.17312	321.8	1.06527	341.8	1.60806	321.8	1.28732	321.8	1.52835	321.8	0.49815	321.8	0.33828	321.8	0.11542	327.8	0.26995	539	457.711	200.583	154.543	181.999	181.999	227.767	202.459
342	1.34784	342	2.15136	342	4.31309	322	1.41354	342	1.19218	322	1.21247	322	1.04206	322	0.42151	322	0.97983	322	0.44004	328	0.24541	540	470.565	192.267	148.136	178.772	178.772	228.071	202.729
342.2	1.4112	342.2	2.31552	342.2	4.61376	322.2	1.0243	342.2	1.46944	322.2	1.28732	322.2	0.41682	322.2	0.08941	322.2	0.11665	322.2	0.38233	328.2	0.22087	541	458.515	187.254	144.274	173.312	173.312	222.888	198.123
342.4	1.62662	342.4	2.24496	342.4	5.04576	322.4	1.096	342.4	1.08128	322.4	0.97297	322.4	0.39946	322.4	1.02184	322.4	-0.13998	322.4	0.66367	328.4	0.7301	542	446.272	184.052	141.807	169.451	169.451	219.656	195.25
342.6	1.50682	342.6	2.20464	342.6	4.63622	322.6	1.2394	342.6	1.45557	322.6	1.66154	322.6	1.11153	322.6	0.57479	322.6	0.40826	322.6	0.4184	328.6	0.6074	543	443.993	187.444	144.42	168.969	168.969	216.476	192.423
342.8	1.43194	342.8	2.2824	342.8	5.03885	322.8	0.83993	342.8	1.08128	322.8	2.06569	322.8	2.70935	322.8	1.43058	322.8	1.1898	322.8	0.56989	328.8	0.47855	544	420.162	181.492	139.834	168.923	168.923	213.168	189.483
343	1.45152	343	2.41344	343	5.79571	323	0.74774	343	1.0397	323	2.5896	323	1.47625	323	1.67326	323	0.85152	323	0.34626	329	0.38652	545	429.297	180.019	138.699	164.184	164.184	208.423	185.265
343.2	1.64736	343.2	2.56752	343.2	6.08774	323.2	0.72725	343.2	1.74669	323.2	2.40998	323.2	0.38209	323.2	1.4178	323.2	-0.30328	323.2	0.39676	329.2	0.52764	546	421.862	178.256	137.341	160.125	160.125	206.965	183.969
343.4	1.51142	343.4	2.48832	343.4	5.73869	323.4	0.82968	343.4	1.80214	323.4	1.69147	323.4	1.8236	323.4	0.74083	323.4	-0.80486	323.4	0.23084	329.4	0.55218	547	418.618	172.486	132.896	161.83	161.83	202.961	180.41
343.6	1.53101	343.6	2.24208	343.6	5.29632	323.6	1.05503	343.6	1.64965	323.6	1.72141	323.6	2.10148	323.6	1.34117	323.6	-0.33828	323.6	0.18756	329.6	0.44174	548	411.221	169.122	130.303	162.089	162.089	199.92	177.707
343.8	1.4976	343.8	2.05776	343.8	6.23635	323.8	1.01406	343.8	1.30308	323.8	1.52682	323.8	2.04938	323.8	0.99629	323.8	0	323.8	0.02886	329.8	0.30677	549	404.23	169.757	130.793	156.224	156.224	198.798	176.71
344	1.50912	344	1.88064	344	5.89939	324	1.096	344	0.76244	324	1.75135	324	1.35468	324	0.81747	324	-0.03499	324	0.02886	330	0.18406	550	401.141	167.251	128.862	152.281	152.281	198.558	176.496
344.2	1.57363	344.2	2.08944	344.2	5.53651	324.2	1.15746	344.2	1.24763	324.2	1.52682	324.2	1.61519	324.2	0.15328	324.2	1.1548	324.2	0.08657	330.2	0.07976	551	409.213	162.751	125.395	152.022	152.022	192.19	170.835
344.4	1.36742	344.4	2.38032	344.4	5.89421	324.4	0.93211	344.4	1.5942	324.4	2.24532	324.4	1.40678	324.4	0.6642	324.4	0.73487	324.4	0.27412	330.4	0.52764	552	402.125	164.022	126.374	150.987	150.987	192.082	170.74
344.6	1.48723	344.6	2.12544	344.6	5.50195	324.6	0.64531	344.6	1.73283	324.6	1.60166	324.6	1.26784	324.6	0.75361	324.6	0.27995	324.6	0.50496	330.6	0.5215	553	387.371	161.103	124.125	147.821	147.821	186.291	165.592
344.8	1.54138	344.8	2.09232	344.8	5.67302	324.8	0.9526	344.8	1.87145	324.8	1.3921	324.8	1.8236	324.8	0.65142	324.8	0.76987	324.8	0.29576	330.8	0.66875	554	389.592	162.36	125.093	147.015	147.015	180.95	160.844
345	1.44461	345	2.0448	345	5.16154	325	1.36232	345	1.87145	325	1.82619	325	1.64993	325	0.6642	325	0.61823	325	0.28855	331	0.82827	555	389.747	161.53	121.965	141.185	141.185	181.07	160.951
345.2	1.37779	345.2	2.15424	345.2	4.69498	325.2	1.48524	345.2	1.74669	325.2	1.09272	325.2	1.8236	325.2	1.39226	325.2	1.59806	325.2	0.41118	331.2	0.54604	556	390.307	160.248	120.997	140.023	140.023	178.282	158.473
345.4	1.59091	345.4	2.27088	345.4	5.01811	325.4	1.41354	345.4	1.24763	325.4	0.68856	325.4	0.95522	325.4	0.79193	325.4	0.38493	325.4	0.48332	331.4	0.53377	557	386.599	156.787	118.384	139.937	139.937	176.559	156.941
345.6	1.56672	345.6	2.28096	345.6	4.19904	325.6	1.36232	345.6	1.31695	325.6	1.64657	325.6	1.181	325.6	0.10218	325.6	0.3966	325.6	0.34626	331.6	0.33131	558	359.659	154.705	116.812	137.734	137.734	173.207	153.962
345.8	1.62202	345.8	2.26512	345.8	3.9865	325.8	1.19843	345.8	1.35854	325.8	1.1975	325.8	2.01465	325.8	-0.16605	325.8	-0.45492	325.8	0.1587	331.8	0.23928	559	357.207	147.743	111.555	135.695	135.695	169.254	150.448
346	1.49414	346	2.016	346	4.30963	326	1.08576	346	1.16446	326	1.51185	326	2.39673	326	0.3321	326	0.30328	326	0.59874	332	0.42334	560	347.57	145.268	109.686	132.93	132.93	164.837	146.522
346.2	1.42042	346.2	2.12832	346.2	3.83616	326.2	1.07552	346.2	1.12287	326.2	1.01788	326.2	2.03201	326.2	-0.16605	326.2	1.64472	326.2	0.93779	332.2	0.3129	561	338.069	140.732	106.261	128.668	128.668	162.506	144.45
346.4	1.53792	346.4	1.8504	346.4	3.92947	326.4	1.03454	346.4	0.70699	326.4	0.88316	326.4	3.0567	326.4	-0.03832	326.4	0.51325	326.4	0.64924	332.4	0.50923	562	336.447	138.836	104.83	125.902	125.902	158.996	141.329
346.6	1.46304	346.6	1.61568	346.6	3.41626	326.6	0.99357	346.6	0.60995	326.6	1.00291	326.6	1.73676	326.6	0.43428	326.6	0.30328	326.6	0.56989	332.6	0.58285	563	317.811	133.073	100.478	121.113	121.113	153.591	136.525
346.8	1.58976	346.8	1.66896	346.8	3.888	326.8	0.67604	346.8	1.2615	326.8	0.64366	326.8	0.5384	326.8	0.39596	326.8	0.24496	326.8	0.945	332.8	0.41107	564	306.494	132.143	99.7758	118.626	118.626	151.221	134.419
347	1.64275	347	1.51056	347	3.40589	327	0.64531	347	1.12287	327	1.06278	327	1.00732	327	0.89411	327	0.87485	327	0.95222	333	0.3129	565	310.222	128.861	97.2982	115.425	115.425	148.89	132.346
347.2	1.59091	347.2	1.58832	347.2	3.86035	327.2	0.78871	347.2	1.44171	327.2	1.52682	327.2	2.13622	327.2	0.48537	327.2	0.3966	327.2	0.8368	333.2	0.57058	566	305.992	126.256	95.3307	113.035	113.035	144.467	128.415
347.4	1.47226	347.4	1.48464	347.4	4.40294	327.4	1.04479	347.4	1.34467	327.4	1.12266	327.4	1.78887	327.4	0.30655	327.4	1.58639	327.4	0.77187	333.4	0.73624	567	291.238	120.575	91.0417	108.824	108.824	142.794	126.928
347.6	1.55405	347.6	1.61568	347.6	4.42022	327.6	1.29062	347.6	1.96849	327.6	1.04782	327.6	1.181	327.6	0.98352	327.6	2.26295	327.6	0.54103	333.6	0.50923	568	277.527	119.1	89.9278	108.179	108.179	142.053	126.269
347.8	1.54598	347.8	1.44576	347.8	5.42765	327.8	1.56718	347.8	1.78828	327.8	0.89813	327.8	1.7194	327.8	1.11125	327.8	2.84618	327.8	0.31741	333.8	0.38039	569	280.501	116.942	88.2986	107.758	107.758	136.572	121.398
348	1.59898	348	1.47168	348	5.17536	328	1.88471	348	1.38626	328	1.40707	328	2.53568	328	0.74083	328	1.87801	328	0.28855	334	0.20247	570	268.644	112.145	84.6759	101.578	101.578	131.155	116.582
348.2	1.5529	348.2	1.62288	348.2	4.30963	328.2	1.71058	348.2	1.62192	328.2	1.72141	328.2	1.02469	328.2	0.43428	328.2	1.1548	328.2	0.2597	334.2	0.33131	571	279.014	112.779	85.1548	101.142	101.142	130.794	116.261
348.4	1.7879	348.4	1.53792	348.4	3.74803	328.4	1.65937	348.4	1.28922	328.4	1.24241	328.4	2.60515	328.4	0.25546	328.4	0.88651	328.4	0.85844	334.4	0.36812	572	260.417	109.125	82.3961	100.878	100.878	127.765	113.569
348.6	1.71072	348.6	1.29456	348.6	4.1161	328.6	1.85399	348.6	1.24763	328.6	0.77838	328.6	2.72672	328.6	0.44706	328.6	1.01483	328.6	0.71416	334.6	0.17179	573	260.378	106.519	80.4286	98.8486	98.8486	119.617	106.327
348.8	1.82016	348.8	1.23264	348.8	4.05562	328.8	1.45451	348.8	1.66351	328.8	0.61372	328.8	2.06675	328.8	-0.29378	328.8	1.06148	328.8	0.56267	334.8	0.45401	574	273.356	102.969	77.748	92.8056	92.8056	118.027	104.913
349	1.88928	349	1.83888	349	4.49798	329	1.43402	349	1.52489	329	0.34428	329	2.51831	329	-0.53647	329	0.27995	329	0.45447	335	0.63807	575	276.001	102.073	77.0713	91.3393	91.3393	115.188	102.39
349.2	1.87661	349.2	1.65744	349.2	4.66733	329.2	1.18819	349.2	1.56647	329.2	0.28441	329.2	3.10881	329.2	-0.28101	329.2	0.44326	329.2	0.62038	335.2	0.61967	576	282.876	100.963	76.2333	90.0759	90.0759	114.948	102.176
349.4	1.76026	349.4	1.48176	349.4	5.59008	329.4	1.29062	349.4	1.33081	329.4	0.16466	329.4	2.43147	329.4	0.28101	329.4	-0.09332	329.4	0.64924	335.4	0.52764	577	268.431	100.446	75.8429	88.0819	88.0819	110.436	98.1658
349.6	1.65773	349.6	2.04192	349.6	6.8135	329.6	1.096	349.6	1.17832	329.6	-0.13472	329.6	2.65725	329.6	0.72806	329.6	-0.17497	329.6	0.51939	335.6	0.55218	578	280.52	98.9985	74.7499	88.6501	88.6501	109.638	97.4561
349.8	1.68768	349.8	2.4624	349.8	6.64762	329.8	1.7618	349.8	1.06742	329.8	0.77838	329.8	1.73676	329.8	1.08571	329.8	0.17497	329.8	0.36069	335.8	0.61967	579	288.052	104.893	79.2002	87.1229	87.1229	108.681	96.6057
350	1.75219	350	2.2968	350	6.84979	330	1.48524	350	1.49716	330	0.61372	330	1.8236	330	1.48167	330	0.51325	330	0.21641	336	0.53991	580	313.118	108.05	81.5841	87.2903	87.2903	108.32	96.2847
350.2	1.86854	350.2	2.04192	350.2	5.85446	330.2	1.67985	350.2	1.58034	330.2	0.53888	330.2	0.46893	330.2	2.082	330.2	1.92467	330.2	0.09378	336.2	0.53377	581	311.4	103.803	78.3778	83.1653	83.1653	105.583	93.8517
350.4	1.80288	350.4	1.91808	350.4	5.86483	330.4	1.67985	350.4	1.3724	330.4	0.19459	330.4	1.21573	330.4	1.21344	330.4	1.90134	330.4	0.62038	336.4	0.49082	582	296.452	96.6961	73.0114	81.6838	81.6838	100.318	89.1715
350.6	1.82016	350.6	2.09232	350.6	5.25312	330.6	1.81301	350.6	1.53875	330.6	0.50894	330.6	1.21573	330.6	1.30285	330.6	2.3096	330.6	0.61317	336.6	0.43561	583	288.94	150.269	72.6158	80.2022	80.2022	97.4287	86.6033
350.8	1.67501	350.8	1.96848	350.8	4.61376	330.8	2.35589	350.8	1.77441	330.8	0.53888	330.8	2.10148	330.8	0.9452	330.8	2.20462	330.8	0.7863	336.8	0.37425	584	335.095	163.83	114.003	116.507	116.507	98.4424	87.5044
351	1.55981	351	2.15712	351	3.92947	331	2.23298	351	1.63579	331	0.6736	331	1.63256	331	1.2773	331	1.83135	331	0.97386	337	0.26382	585	368.33	178.64	124.309	125.435	125.435	103.853	92.3141
351.2	1.86739	351.2	2.04768	351.2	3.65299	331.2	1.79253	351.2	1.17832	331.2	1.06278	331.2	2.3099	331.2	1.44335	331.2	0.9565	331.2	0.64203	337.2	0.12884	586	425.995	203.403	141.541	137.089	137.089	161.996	95.9974
351.4	2.0759	351.4	1.89216	351.4	3.46982	331.4	1.44426	351.4	0.51292	331.4	1.94594	331.4	1.25047	331.4	0.90688	331.4	0.26829	331.4	0.6276	337.4	0.14725	587	492.426	235.028	163.547	146.528	146.528	173.496	102.812
351.6	2.1289	351.6	1.78272	351.6	3.88109	331.6	1.19843	351.6	0.63768	331.6	1.76632	331.6	0.81628	331.6	1.49444	331.6	0.09332	331.6	0.38954	337.6	0.15338	588	592.77	268.257	186.67	160.126	160.126	186.43	110.477
351.8	2.0448	351.8	1.74528	351.8	3.72902	331.8	1.24965	351.8	0.90107	331.8	1.69147	331.8	2.04938	331.8	1.14957	331.8	-0.17497	331.8	0.28134	337.8	0.09203	589	754.948	333.347	231.964	178.852	178.852	200.601	118.875
352	1.92384	352	1.78416	352	3.85344	332	0.98333	352	0.62382	332	1.67651	332	1.16363	332	0.81747	332	-0.18663	332	0.49775	338	0.02454	590	1088.79	451.238	314	217.254	217.254	224.95	133.304
352.2	1.92269	352.2	1.8864	352.2	4.68806	332.2	1.32135	352.2	1.02583	332.2	1.01788	332.2	1.73676	332.2	0.17882	332.2	-0.62989	332.2	0.3679	338.2	0.24541	591	1532.95	630.977	439.074	286.978	286.978	254.869	151.033
352.4	1.94918	352.4	1.85472	352.4	3.96749	332.4	1.55694	352.4	1.42785	332.4	2.06569	332.4	1.2331	332.4	0.15328	332.4	-0.24496	332.4	0.59874	338.4	0.27609	592	2000.68	822.166	572.115	373.28	373.28	300.545	178.101
352.6	1.89274	352.6	1.81152	352.6	4.46515	332.6	1.33159	352.6	1.3724	332.6	1.30229	332.6	1.21573	332.6	-0.1916	332.6	-0.90984	332.6	0.68531	338.6	0.29449	593	2213.88	911.782	634.476	416.461	416.461	335.52	198.827
352.8	1.87776	352.8	1.77264	352.8	4.15238	332.8	1.57742	352.8	1.89918	332.8	1.75135	332.8	0.10421	332.8	0.03832	332.8	-0.41993	332.8	0.48332	338.8	0.25155	594	2076.58	852.864	593.477	412.077	412.077	330.245	195.701
353	2.016	353	2.06496	353	4.4496	333	1.17795	353	2.24574	333	2.12557	333	0.39946	333	0.12773	333	-0.46659	333	0.3679	339	0.30063	595	1691.7	694.312	483.146	356.476	356.476	289.729	171.692
353.2	1.94227	353.2	2.10096	353.2	3.6841	333.2	1.27013	353.2	1.58034	333.2	1.78129	333.2	0.83365	333.2	0.81747	333.2	-0.5949	333.2	0.67088	339.2	0.54604	596	1202.15	493.515	343.419	278.276	278.276	234.502	138.964
353.4	1.81901	353.4	1.96992	353.4	5.8441	333.4	0.89114	353.4	2.02394	333.4	1.96091	333.4	-0.50366	333.4	2.46519	333.4	0.71154	333.4	0.86565	339.4	0.55831	597	830.09	341.135	237.383	198.462	198.462	179.616	106.439
353.6	1.92845	353.6	1.7424	353.6	4.90061	333.6	1.10625	353.6	1.45557	333.6	1.24241	333.6	-0.62524	333.6	2.95056	333.6	1.07315	333.6	0.59874	339.6	0.42334	598	583.037	247.113	171.957	152.542	152.542	147.455	87.3805
353.8	1.8409	353.8	1.86912	353.8	4.02106	333.8	1.03454	353.8	1.51102	333.8	1.66154	333.8	0.24315	333.8	1.81377	333.8	0.71154	333.8	0.44725	339.8	0.50923	599	467.109	198.879	138.393	122.944	122.944	127.487	75.5477
354	2.03558	354	1.96416	354	3.81888	334	0.89114	354	1.76055	334	2.06569	334	0.15631	334	0.63865	334	0.47825	334	0.23805	340	0.36198	600	387.024	168.849	117.496	108.009	108.009	117.66	69.7242
354.2	2.06899	354.2	1.85904	354.2	3.8569	334.2	0.76823	354.2	1.95463	334.2	2.00582	334.2	1.73676	334.2	1.00907	334.2	0.5599	334.2	0.38954	340.2	0.5215	601	349.115	150.797	104.934	101.193	101.193	113.288	67.1334
354.4	2.016	354.4	1.84464	354.4	4.53254	334.4	0.99357	354.4	2.05167	334.4	1.99085	334.4	1.8236	334.4	0.49815	334.4	-0.04666	334.4	0.43283	340.4	0.69329	602	310.434	130.461	90.7829	92.4178	92.4178	104.363	61.845
354.6	1.92384	354.6	1.65024	354.6	4.42714	334.6	1.65937	354.6	1.816	334.6	1.82619	334.6	2.17095	334.6	0.8047	334.6	0.33828	334.6	0.20199	340.6	0.90189	603	254.508	111.751	77.7636	78.0024	78.0024	92.4834	54.805
354.8	1.93075	354.8	2.55168	354.8	5.2151	334.8	2.09982	354.8	1.52489	334.8	1.06278	334.8	1.99728	334.8	0.54924	334.8	-0.1983	334.8	0.53382	340.8	0.6258	604	230.851	100.118	69.6687	66.7579	66.7579	86.3343	51.1611
355	1.88352	355	2.45952	355	5.33088	335	1.67985	355	1.56647	335	0.73347	335	1.63256	335	0.52369	335	-0.15164	335	0.75023	341	0.6074	605	213.895	92.837	64.6019	62.4472	62.4472	79.1873	46.9258
355.2	1.9273	355.2	2.41632	355.2	5.34298	335.2	1.34183	355.2	1.91304	335.2	0.7185	335.2	1.2331	335.2	0.10218	335.2	0.18663	335.2	0.72859	341.2	0.45401	606	231.102	93.8064	65.2764	61.0152	61.0152	75.7659	44.8983
355.4	1.86739	355.4	2.55456	355.4	5.67302	335.4	1.2394	355.4	1.24763	335.4	0.97297	335.4	2.72672	335.4	0.07664	335.4	0.73487	335.4	0.62038	341.4	0.53377	607	242.805	96.0145	66.813	60.2699	60.2699	73.4089	43.5016
355.6	1.75104	355.6	2.3472	355.6	4.49107	335.6	1.25989	355.6	1.45557	335.6	0.74844	335.6	2.50094	335.6	0.24269	335.6	0.44326	335.6	0.64924	341.6	0.45401	608	265.206	111.719	77.7411	66.1661	66.1661	77.3721	45.8501
355.8	1.68422	355.8	2.43216	355.8	3.39552	335.8	1.1677	355.8	0.85948	335.8	1.67651	335.8	1.99728	335.8	-0.02555	335.8	1.21313	335.8	0.72859	341.8	0.66261	609	317.251	130.148	90.5656	74.5684	74.5684	81.877	48.5197
356	1.7303	356	2.6712	356	3.56141	336	1.06527	356	0.66541	336	2.20041	336	1.94518	336	1.54553	336	0.81653	336	0.63481	342	1.19639	610	393.628	163.442	113.733	86.3316	86.3316	91.8562	54.4333
356.2	1.74182	356.2	2.43648	356.2	3.93984	336.2	0.79896	356.2	0.54064	336.2	1.69147	336.2	2.10148	336.2	0.91966	336.2	0.05832	336.2	0.6276	342.2	0.84054	611	507.316	203.996	141.953	101.974	101.974	110.037	65.2073
356.4	1.6727	356.4	2.5128	356.4	3.27629	336.4	1.08576	356.4	0.92879	336.4	2.26029	336.4	1.63256	336.4	-0.03832	336.4	0.60656	336.4	0.5771	342.4	0.76078	612	674.284	274.418	190.957	130.396	130.396	128.903	76.3868
356.6	1.7257	356.6	2.41344	356.6	5.53997	336.6	0.97309	356.6	1.3724	336.6	1.8711	336.6	1.51098	336.6	-0.45983	336.6	0.41993	336.6	0.51218	342.6	0.64421	613	892.061	353.931	246.288	162.639	162.639	155.514	92.1564
356.8	1.68422	356.8	2.16576	356.8	4.87814	336.8	1.45451	356.8	2.10712	336.8	1.51185	336.8	1.68466	336.8	-0.89411	336.8	0.25662	336.8	0.44004	342.8	0.72397	614	1192.68	463.269	322.372	212.468	212.468	188.445	111.671
357	1.57248	357	2.00736	357	4.86778	337	1.72083	357	1.91304	337	1.10769	337	1.1289	337	-0.30655	337	0.50158	337	0.31019	343	0.5215	615	1509.78	604.48	420.635	262.772	262.772	221.538	131.282
357.2	1.52986	357.2	1.8648	357.2	4.76928	337.2	1.47499	357.2	1.7051	337.2	0.68856	337.2	2.15359	337.2	1.44335	337.2	-0.48992	337.2	0.15149	343.2	0.59513	616	1878.05	742.028	516.35	322.538	322.538	259.849	153.985
357.4	1.42963	357.4	2.01312	357.4	4.57574	337.4	1.30086	357.4	2.42596	337.4	0.88316	337.4	0.93785	337.4	1.29007	337.4	0.46659	337.4	0.17313	343.4	0.79759	617	2171.78	865.681	602.396	380.528	380.528	310.116	183.772
357.6	1.44346	357.6	2.2032	357.6	4.67078	337.6	1.17795	357.6	1.85759	337.6	1.42204	337.6	1.59782	337.6	1.35394	337.6	0.66489	337.6	0.18034	343.6	0.60126	618	2456.82	984.272	684.919	440.645	440.645	361.047	213.954
357.8	1.36627	357.8	1.8936	357.8	4.05216	337.8	0.90139	357.8	1.62192	337.8	1.04782	337.8	0.78154	337.8	1.76267	337.8	-0.18663	337.8	0.10821	343.8	0.88348	619	2590.26	1076.69	749.229	494.565	494.565	406.001	240.593
358	1.44461	358	2.14848	358	4.04006	338	1.65937	358	1.9269	338	0.86819	338	3.42142	338	1.43058	338	0.62989	338	0.02886	344	0.6074	620	2451.8	1009.26	702.308	493.762	493.762	420.333	249.086
358.2	1.46304	358.2	2.70144	358.2	3.55277	338.2	1.32135	358.2	2.2596	338.2	2.00582	338.2	2.29253	338.2	0.83025	338.2	0.50158	338.2	0.28855	344.2	0.34971	621	1972.29	821.196	571.441	434.142	434.142	375.313	222.408
358.4	1.63469	358.4	2.412	358.4	4.00723	338.4	1.31111	358.4	1.88531	338.4	1.437	338.4	2.10148	338.4	0.79193	338.4	-0.18663	338.4	0.32462	344.4	0.42947	622	1423.46	586.793	408.328	333.534	333.534	296.515	175.713
358.6	1.6439	358.6	2.268	358.6	3.75667	338.6	1.56718	358.6	2.17643	338.6	1.45197	338.6	2.65725	338.6	0.43428	338.6	0.04666	338.6	0.34626	344.6	0.44174	623	1005.67	404.06	281.171	237.69	237.69	221.861	131.473
358.8	1.56557	358.8	2.0016	358.8	3.97094	338.8	1.25989	358.8	1.98235	338.8	1.67651	338.8	2.32726	338.8	1.08571	338.8	0.40826	338.8	0.29576	344.8	0.38652	624	729.399	293.677	204.359	175.001	175.001	165.588	98.1263
359	1.80173	359	2.2464	359	5.07514	339	1.57742	359	2.19029	339	1.33222	339	4.49822	339	0.70252	339	0.58323	339	0.35347	345	0.25155	625	579.232	234.661	163.292	134.546	134.546	131.497	77.9244
359.2	1.95379	359.2	2.44656	359.2	5.31706	339.2	1.7618	359.2	2.06553	339.2	1.70644	339.2	3.14354	339.2	0.62588	339.2	0.71154	339.2	0.64203	345.2	0.36812	626	488.352	190.026	132.232	107.052	107.052	111.035	65.7987
359.4	1.89619	359.4	2.3112	359.4	4.8505	339.4	1.82326	359.4	2.07939	339.4	1.42204	339.4	1.92781	339.4	-0.12773	339.4	1.20146	339.4	0.65645	345.4	0.53377	627	408.247	157.13	109.341	88.8377	88.8377	93.871	55.6273
359.6	1.9008	359.6	2.44512	359.6	5.42074	339.6	1.60815	359.6	1.55261	339.6	1.42204	339.6	2.24043	339.6	0.15328	339.6	1.03816	339.6	0.49775	345.6	0.4172	628	336.601	131.441	91.465	73.3117	73.3117	75.3382	44.6449
359.8	1.7568	359.8	2.2752	359.8	5.5728	339.8	2.13055	359.8	1.21991	339.8	1.6316	339.8	2.24043	339.8	0.12773	339.8	0.65322	339.8	0.59874	345.8	0.26995	629	306.997	113.033	78.6555	63.85	63.85	64.7603	38.3764
360	1.82362	360	1.96272	360	5.89075	340	2.05885	360	0.81789	340	2.39501	340	1.42415	340	0.8047	340	-0.85152	340	0.42561	346	0.69943	630	258.93	97.3609	67.7499	55.2139	55.2139	56.9385	33.7413
360.2	1.79942	360.2	1.90512	360.2	5.31187	340.2	1.84374	360.2	1.23377	340.2	1.75135	340.2	0.6426	340.2	2.4141	340.2	0.30328	340.2	0.61317	346.2	0.63807	631	225.135	81.2041	56.507	46.8847	46.8847	49.9492	29.5995
360.4	1.71187	360.4	1.87776	360.4	5.34816	340.4	1.72083	360.4	1.42785	340.4	1.61663	340.4	0.57313	340.4	2.2225	340.4	0.09332	340.4	0.81516	346.4	0.5031	632	201.497	68.0309	47.3402	39.4761	39.4761	45.9566	27.2335
360.6	1.71072	360.6	2.07936	360.6	4.36147	340.6	1.58767	360.6	1.40012	340.6	2.21538	340.6	0.81628	340.6	1.80099	340.6	-0.23329	340.6	1.06042	346.6	0.38652	633	166.563	59.4139	41.344	34.6357	34.6357	41.1153	24.3646
360.8	1.69114	360.8	1.76688	360.8	3.86554	340.8	1.65937	360.8	2.1487	340.8	1.60166	340.8	2.15359	340.8	1.67326	340.8	0.81653	340.8	0.7358	346.8	0.32517	634	156.25	53.5824	37.2861	33.0275	33.0275	38.1177	22.5883
361	1.79597	361	1.78704	361	3.4007	341	1.93593	361	2.35664	341	1.75135	341	1.61519	341	1.63494	341	0.78153	341	0.71416	347	0.28836	635	136.803	49.1651	34.2122	30.5426	30.5426	36.7843	21.7981
361.2	1.66579	361.2	1.91088	361.2	4.17312	341.2	2.00763	361.2	2.50913	341.2	0.7185	341.2	1.51098	341.2	1.69881	341.2	1.49308	341.2	0.53382	347.2	0.26995	636	126.028	47.5936	33.1187	28.9769	28.9769	33.6223	19.9243
361.4	1.73261	361.4	2.38464	361.4	4.12819	341.4	1.5467	361.4	2.41209	341.4	0.77838	341.4	2.25779	341.4	1.18789	341.4	1.22479	341.4	0.6276	347.4	0.12884	637	121.933	42.9695	29.901	27.4221	27.4221	32.0361	18.9843
361.6	1.8409	361.6	2.43216	361.6	3.60288	341.6	1.41354	361.6	2.05167	341.6	0.88316	341.6	1.2331	341.6	0.08941	341.6	0.37327	341.6	0.53382	347.6	-0.02454	638	124.772	40.6688	28.2999	27.7487	27.7487	30.5734	18.1176
361.8	1.80634	361.8	2.71584	361.8	4.48934	341.8	1.28038	361.8	2.10712	341.8	1.18254	341.8	1.64993	341.8	-0.10218	341.8	0.76987	341.8	0.77909	347.8	-0.04295	639	111.254	40.6914	28.3157	24.9255	24.9255	31.3546	18.5805
362	1.71763	362	2.58336	362	4.65869	342	1.48524	362	1.62192	342	0.94303	342	1.80623	342	-0.53647	342	0.64156	342	1.40669	348	0.01841	640	111.356	37.1025	25.8183	24.3147	24.3147	30.3263	17.9712
362.2	1.68077	362.2	2.28672	362.2	4.19904	342.2	1.50572	362.2	1.23377	342.2	1.07775	342.2	1.181	342.2	0.39596	342.2	0.13998	342.2	0.98829	348.2	0.07976	641	98.5973	35.6688	24.8206	23.2159	23.2159	29.1896	17.2976
362.4	1.83629	362.4	2.28672	362.4	3.9433	342.4	1.86423	362.4	1.51102	342.4	0.58378	342.4	1.49362	342.4	1.57108	342.4	1.24812	342.4	0.89451	348.4	0.26995	642	94.8895	34.7921	24.2105	22.2609	22.2609	27.4095	16.2427
362.6	1.83514	362.6	2.49408	362.6	4.36147	342.6	1.62864	362.6	1.3724	342.6	0.958	342.6	0.88575	342.6	1.34117	342.6	0.20996	342.6	0.75745	348.6	0.78532	643	99.2153	34.5346	24.0314	22.5159	22.5159	28.6935	17.0036
362.8	1.79366	362.8	2.44224	362.8	4.20941	342.8	1.46475	362.8	1.85759	342.8	1.30229	342.8	0.39946	342.8	0.57479	342.8	0.43159	342.8	0.85122	348.8	0.6258	644	102.937	35.001	24.3559	20.2013	20.2013	28.7553	17.0402
363	1.6992	363	2.41632	363	4.65696	343	1.59791	363	2.19029	343	1.55676	343	1.47625	343	0.39596	343	1.01483	343	0.61317	349	0.6074	645	96.7125	32.9243	22.9108	18.352	18.352	26.8849	15.9318
363.2	1.74067	363.2	2.45232	363.2	4.70707	343.2	1.07552	363.2	2.10712	343.2	1.33222	343.2	0.5384	343.2	0.90688	343.2	1.70304	343.2	0.69974	349.2	0.85894	646	97.5023	31.5262	21.938	18.7385	18.7385	27.7241	16.4291
363.4	1.57363	363.4	2.57184	363.4	5.0665	343.4	1.08576	363.4	1.95463	343.4	0.94303	343.4	-0.0521	343.4	0.65142	343.4	0.02333	343.4	0.93779	349.4	0.69943	647	98.3926	32.7638	22.7992	19.5715	19.5715	28.1157	16.6611
363.6	1.8167	363.6	2.51856	363.6	4.25088	343.6	1.1677	363.6	1.99622	343.6	1.33222	343.6	-0.29525	343.6	0.88134	343.6	0.45492	343.6	0.70695	349.6	0.74237	648	100.476	34.0941	23.7248	20.5512	20.5512	28.3191	16.7817
363.8	1.71533	363.8	2.55456	363.8	4.3511	343.8	1.03454	363.8	2.2596	343.8	1.40707	343.8	0.27788	343.8	0.3321	343.8	0.37327	343.8	1.03878	349.8	0.87121	649	114.228	38.9034	27.0715	21.4032	21.4032	29.0423	17.2103
364	1.61626	364	2.67984	364	4.00032	344	1.00382	364	2.34278	344	1.6316	344	0.5905	344	1.16234	344	0.03499	344	0.71416	350	0.87735	650	107.739	40.2843	28.0324	23.8895	23.8895	28.6878	17.0002
364.2	1.49069	364.2	3.10176	364.2	4.04698	344.2	1.08576	364.2	2.34278	344.2	0.79335	344.2	2.51831	344.2	0.85579	344.2	-0.66489	344.2	0.41118	350.2	1.1473	651	114.305	46.97	32.6847	24.0502	24.0502	28.5985	16.9473
364.4	1.41005	364.4	3.1032	364.4	4.55328	344.4	0.9526	364.4	1.85759	344.4	0.9131	344.4	1.28521	344.4	1.76267	344.4	-0.52491	344.4	0.50496	350.4	1.88968	652	121.663	44.6972	31.1032	24.6019	24.6019	30.2645	17.9345
364.6	1.40659	364.6	2.80944	364.6	4.30618	344.6	1.50572	364.6	2.06553	344.6	1.437	344.6	1.14626	344.6	1.50721	344.6	-0.48992	344.6	0.51939	350.6	1.64426	653	123.575	44.471	30.9458	26.0617	26.0617	28.4284	16.8464
364.8	1.34669	364.8	2.83104	364.8	4.21978	344.8	1.06527	364.8	2.32892	344.8	2.26029	344.8	1.42415	344.8	0.63865	344.8	-0.41993	344.8	0.45447	350.8	1.37431	654	122.88	45.1529	31.4202	26.3064	26.3064	25.8376	15.3112
365	1.45037	365	2.48256	365	4.45651	345	1.18819	365	2.82797	345	1.85613	345	2.32726	345	2.37578	345	-0.3966	345	0.29576	351	1.06754	655	124.116	46.0555	32.0483	24.7772	24.7772	27.0845	16.0501
365.2	1.50451	365.2	2.16576	365.2	5.45875	345.2	1.01406	365.2	2.60617	345.2	2.06569	345.2	3.31722	345.2	1.32839	345.2	-1.11981	345.2	0.43283	351.2	1.19025	656	122.204	45.5977	31.7298	24.3988	24.3988	27.6376	16.3779
365.4	1.40544	365.4	2.36592	365.4	4.57056	345.4	0.96284	365.4	2.86956	345.4	1.72141	345.4	2.4141	345.4	1.21344	345.4	-0.3966	345.4	0.6276	351.4	1.043	657	119.346	42.5301	29.5951	23.2604	23.2604	25.9155	15.3573
365.6	1.40083	365.6	2.22336	365.6	4.64141	345.6	1.18819	365.6	2.56458	345.6	1.49688	345.6	2.04938	345.6	1.45612	345.6	0.41993	345.6	0.49054	351.6	0.82827	658	119.655	40.364	28.0878	23.7273	23.7273	26.1531	15.4981
365.8	1.42502	365.8	2.3256	365.8	4.05216	345.8	1.12673	365.8	2.49527	345.8	2.61954	345.8	2.51831	345.8	1.66049	345.8	0.38493	345.8	0.31741	351.8	0.76691	659	115.31	39.1167	27.2199	21.8591	21.8591	25.5334	15.1309
366	1.60358	366	2.4408	366	4.2768	346	1.58767	366	2.48141	346	2.15551	346	2.22306	346	1.72436	346	0.86319	346	0.82237	352	0.7301	660	105.577	38.2464	26.6143	21.7283	21.7283	24.0347	14.2428
366.2	1.58976	366.2	2.68704	366.2	3.70656	346.2	1.85399	366.2	2.48141	346.2	1.64657	346.2	0.79891	346.2	1.21344	346.2	1.87801	346.2	0.75023	352.2	0.61967	661	98.1049	36.5251	25.4165	20.796	20.796	22.2051	13.1586
366.4	1.67501	366.4	2.42496	366.4	3.73421	346.4	1.98714	366.4	2.32892	346.4	1.03285	346.4	1.7715	346.4	1.44335	346.4	1.20146	346.4	0.59153	352.4	0.73624	662	99.1342	32.3491	22.5106	21.5471	21.5471	22.4266	13.2898
366.6	1.53907	366.6	2.05056	366.6	3.90528	346.6	1.71058	366.6	3.32703	346.6	1.84116	346.6	0.48629	346.6	1.20066	346.6	0.51325	346.6	0.45447	352.6	0.89576	663	92.2979	31.4207	21.8645	18.6136	18.6136	21.5456	12.7677
366.8	1.47456	366.8	2.08656	366.8	4.20077	346.8	1.25989	366.8	3.45179	346.8	1.40707	346.8	0.62524	346.8	1.76267	346.8	0.54824	346.8	0.38233	352.8	0.79146	664	83.1017	28.6072	19.9067	17.5841	17.5841	20.9981	12.4433
367	1.44691	367	2.18016	367	3.80678	347	0.92187	367	4.71329	347	1.37713	347	-0.0521	347	1.57108	347	0.94484	347	0.33905	353	0.76691	665	78.9536	26.5693	18.4886	15.2746	15.2746	20.7026	12.2682
367.2	1.48954	367.2	2.06496	367.2	4.65523	347.2	0.8092	367.2	4.02016	347.2	1.03285	347.2	0.52103	347.2	0.58756	347.2	1.57473	347.2	0.31741	353.2	0.7301	666	73.7954	24.1415	16.7992	14.0274	14.0274	20.3291	12.0468
367.4	1.55981	367.4	1.95264	367.4	4.43578	347.4	0.99357	367.4	4.60239	347.4	1.25738	347.4	1.94518	347.4	0.63865	347.4	0.57157	347.4	0.15149	353.4	0.77305	667	67.3415	23.367	16.2603	14.3467	14.3467	18.0861	10.7177
367.6	1.6393	367.6	2.16144	367.6	4.07462	347.6	1.05503	367.6	3.7429	347.6	0.94303	347.6	2.4141	347.6	0.34487	347.6	0.54824	347.6	-0.02886	353.6	0.55831	668	69.7747	22.4289	15.6074	13.3808	13.3808	17.4075	10.3156
367.8	1.58285	367.8	2.17584	367.8	5.71622	347.8	1.13697	367.8	3.39634	347.8	1.36216	347.8	1.05943	347.8	0.20437	347.8	1.24812	347.8	-0.0505	353.8	0.38652	669	64.5683	22.138	15.4051	12.1343	12.1343	19.1106	11.3248
368	1.66003	368	1.8432	368	4.99392	348	1.28038	368	4.58852	348	1.52682	348	2.10148	348	0.77915	348	0.72321	348	0.02164	354	0.61353	670	66.7119	18.6579	12.9833	11.6024	11.6024	17.0815	10.1224
368.2	1.59667	368.2	1.93824	368.2	4.43232	348.2	1.31111	368.2	4.74101	348.2	1.94594	348.2	2.51831	348.2	-0.25546	348.2	0.58323	348.2	0.09378	354.2	0.96938	671	58.182	20.4427	14.2253	12.2834	12.2834	17.8789	10.5949
368.4	1.5863	368.4	2.35152	368.4	4.98874	348.4	1.38281	368.4	4.7826	348.4	2.99376	348.4	1.66729	348.4	-0.62588	348.4	0.06999	348.4	0.31741	354.4	0.80373	672	57.1063	20.1432	14.0169	12.073	12.073	16.4315	9.73716
368.6	1.68998	368.6	2.6064	368.6	4.62586	348.6	1.32135	368.6	5.82229	348.6	2.79917	348.6	1.31994	348.6	-0.6131	348.6	0.03499	348.6	0.92336	354.6	0.66261	673	54.0648	17.3901	12.1011	12.5946	12.5946	16.1017	9.54173
368.8	1.65658	368.8	2.64672	368.8	5.72486	348.8	1.05503	368.8	6.25204	348.8	2.06569	348.8	0.31262	348.8	-0.3321	348.8	1.5514	348.8	0.7358	354.8	0.84667	674	49.8201	18.7419	13.0418	11.1195	11.1195	16.1549	9.57327
369	1.62202	369	2.69856	369	5.9063	349	1.28038	369	6.19658	349	2.39501	349	0.17368	349	-0.11496	349	1.53974	349	0.71416	355	0.63807	675	55.4957	17.487	12.1686	10.6373	10.6373	15.6702	9.28604
369.2	1.58976	369.2	2.53008	369.2	4.78138	349.2	1.27013	369.2	5.9332	349.2	3.05364	349.2	-0.27788	349.2	0.83025	349.2	1.45808	349.2	1.00993	355.2	0.80373	676	51.618	18.0008	12.5261	11.213	11.213	15.3585	9.10131
369.4	1.62317	369.4	2.67264	369.4	4.46688	349.4	1.35208	369.4	6.29362	349.4	2.67942	349.4	0.5384	349.4	2.18418	349.4	1.60972	349.4	0.82237	355.4	0.57672	677	54.7291	15.6883	10.9169	10.5942	10.5942	15.3689	9.10751
369.6	1.59091	369.6	2.79648	369.6	5.14426	349.6	1.35208	369.6	6.05796	349.6	2.14054	349.6	2.51831	349.6	2.79729	349.6	1.3531	349.6	0.87287	355.6	0.7301	678	52.7689	16.8397	11.7181	10.1302	10.1302	14.9773	8.87547
369.8	1.75565	369.8	2.54736	369.8	6.3936	349.8	1.51597	369.8	5.9332	349.8	2.8291	349.8	2.3099	349.8	1.6094	349.8	1.77303	349.8	1.02436	355.8	0.85894	679	49.1886	16.8591	11.7316	10.5935	10.5935	13.2372	7.84425
370	1.74758	370	2.34864	370	6.69427	350	1.84374	370	7.67988	350	2.08066	350	1.66729	350	1.59663	350	1.5514	350	1.03157	356	1.20866	680	54.3506	17.1165	11.9108	9.61513	9.61513	15.099	8.94756
370.2	1.7568	370.2	2.3616	370.2	5.97888	350.2	1.86423	370.2	8.04031	350.2	1.82619	350.2	2.20569	350.2	2.12032	350.2	2.27461	350.2	1.34897	356.2	1.00619	681	52.46	17.1725	11.9497	9.60052	9.60052	14.3254	8.48911
370.4	1.83859	370.4	2.27952	370.4	6.94138	350.4	1.74131	370.4	7.76306	350.4	1.49688	350.4	2.50094	350.4	1.86486	350.4	1.64472	350.4	2.22184	356.4	0.88962	682	56.274	16.9603	11.8021	10.3311	10.3311	14.85	8.8
370.6	1.82131	370.6	2.27808	370.6	6.50246	350.6	1.50572	370.6	8.31756	350.6	1.10769	350.6	2.63988	350.6	1.48167	350.6	0.97983	350.6	1.93329	356.6	0.96938	683	56.2122	20.4147	14.2058	11.2357	11.2357	14.8386	8.79324
370.8	1.68538	370.8	2.29104	370.8	6.36422	350.8	1.95642	370.8	7.73533	350.8	1.06278	350.8	2.81356	350.8	1.36671	350.8	0.46659	350.8	1.61588	356.8	1.08595	684	63.3498	22.5193	15.6704	11.1838	11.1838	15.2073	9.01176
371	1.85126	371	2.36736	371	6.16723	351	1.67985	371	9.46816	351	1.07775	351	2.91776	351	2.00536	351	-0.47825	351	1.2552	357	0.76691	685	81.9044	28.8679	20.0881	13.1762	13.1762	17.207	10.1967
371.2	1.70381	371.2	2.34864	371.2	6.26573	351.2	1.39305	371.2	9.93949	351.2	1.30229	351.2	3.94245	351.2	1.50721	351.2	-0.82819	351.2	1.39947	357.2	0.7301	686	104.572	35.9241	24.9983	17.1107	17.1107	19.1468	11.3462
371.4	1.58746	371.4	2.92176	371.4	6.19834	351.4	1.30086	371.4	11.1594	351.4	1.12266	351.4	4.88031	351.4	1.45612	351.4	-0.96817	351.4	1.22634	357.4	0.58899	687	134.718	48.7817	33.9454	22.8732	22.8732	23.204	13.7505
371.6	1.66118	371.6	2.92464	371.6	5.02848	351.6	2.03836	371.6	12.4348	351.6	1.58669	351.6	6.32182	351.6	1.69881	351.6	-1.39976	351.6	0.97386	357.6	0.57672	688	189.466	70.1205	48.7943	28.7212	28.7212	28.2069	16.7152
371.8	1.89043	371.8	2.97504	371.8	4.2457	351.8	1.9769	371.8	12.615	351.8	1.48191	351.8	5.21029	351.8	2.01814	351.8	0.29162	351.8	0.90172	357.8	0.40493	689	238.498	93.1817	64.8417	39.1532	39.1532	35.2133	20.8671
372	1.77754	372	2.91456	372	4.3753	352	1.7618	372	13.5715	352	2.21538	352	3.66457	352	2.45242	352	0.02333	352	0.85844	358	0.52764	690	273.974	106.84	74.3457	49.7634	49.7634	42.4582	25.1604
372.2	1.7568	372.2	2.70432	372.2	4.28371	352.2	1.63888	372.2	12.9754	352.2	2.75426	352.2	3.97719	352.2	1.68604	352.2	0.9565	352.2	0.72859	358.2	0.53991	691	284.286	108.778	75.6949	51.3051	51.3051	41.7929	24.7662
372.4	1.85587	372.4	2.71728	372.4	5.03366	352.4	1.65937	372.4	13.1695	352.4	2.39501	352.4	2.84829	352.4	0.81747	352.4	1.08481	352.4	0.86565	358.4	0.48469	692	285.252	103.511	72.0297	47.8345	47.8345	41.5439	24.6186
372.6	1.7856	372.6	2.38896	372.6	6.01344	352.6	1.70034	372.6	13.4051	352.6	2.27526	352.6	2.9525	352.6	0.31933	352.6	2.27461	352.6	1.05321	358.6	0.74237	693	304.1	117.46	81.7361	50.5087	50.5087	43.7469	25.9241
372.8	1.79136	372.8	2.76768	372.8	6.17414	352.8	1.58767	372.8	15.138	352.8	1.54179	352.8	2.81356	352.8	1.06016	352.8	1.21313	352.8	0.93058	358.8	0.61353	694	361.243	141.447	98.4281	58.8233	58.8233	51.0289	30.2393
373	1.83629	373	2.80512	373	6.22426	353	1.70034	373	18.0768	353	1.06278	353	1.63256	353	0.88134	353	0.58323	353	0.90172	359	0.76078	695	458.805	180.687	125.733	77.8563	77.8563	59.7041	35.3802
373.2	1.92499	373.2	2.59632	373.2	6.80659	353.2	1.42378	373.2	19.6156	353.2	0.44906	353.2	1.09416	353.2	0.30655	353.2	1.62139	353.2	0.85844	359.2	0.60126	696	515.794	203.985	141.946	88.6404	88.6404	68.4478	40.5617
373.4	2.21645	373.4	2.50128	373.4	6.65107	353.4	1.15746	373.4	19.8651	353.4	0.79335	353.4	1.44151	353.4	0.1405	353.4	-0.17497	353.4	0.90893	359.4	0.76078	697	536.206	211.762	147.357	92.2862	92.2862	73.0192	43.2707
373.6	2.26944	373.6	2.58192	373.6	5.7767	353.6	1.19843	373.6	20.0315	353.6	1.18254	353.6	1.04206	353.6	0.11496	353.6	1.03816	353.6	0.65645	359.6	0.67488	698	497.756	197.555	137.471	89.6487	89.6487	69.9114	41.429
373.8	2.16576	373.8	3.01248	373.8	6.23117	353.8	1.03454	373.8	19.9206	353.8	2.45488	353.8	2.27516	353.8	-0.40874	353.8	0.09332	353.8	0.45447	359.8	0.99392	699	456.99	179.007	124.564	82.5615	82.5615	67.2788	39.8689
374	2.26368	374	2.88864	374	6.32621	354	0.99357	374	18.4373	354	2.08066	354	3.95982	354	-0.42151	354	-0.89818	354	0.72138	360	0.816	700	422.016	171.521	119.355	81.3779	81.3779	65.3685	38.7369
374.2	2.18304	374.2	3.17088	374.2	6.8135	354.2	0.8809	374.2	19.4492	354.2	1.46694	354.2	3.52563	354.2	0.76638	354.2	0.92151	354.2	1.13978	360.2	0.7117	701	417.324	167.309	116.424	76.7749	76.7749	63.4962	37.6274
374.4	2.26598	374.4	3.30048	374.4	7.10035	354.4	0.71701	374.4	20.6691	354.4	1.28732	354.4	2.362	354.4	1.25175	354.4	0.68822	354.4	0.945	360.4	0.65648	702	403.323	159.683	111.118	75.4598	75.4598	62.4603	37.0135
374.6	2.30976	374.6	3.32208	374.6	8.42054	354.6	1.08576	374.6	22.4713	354.6	0.7185	354.6	2.67462	354.6	0.97075	354.6	0.57157	354.6	0.77909	360.6	0.77918	703	368.967	143.483	99.8447	70.4915	70.4915	57.3757	34.0004
374.8	2.20608	374.8	3.40416	374.8	7.95744	354.8	0.91163	374.8	22.2772	354.8	0.40416	354.8	1.30257	354.8	1.53276	354.8	1.11981	354.8	0.9955	360.8	0.52764	704	306.514	119.216	82.9578	63.2874	63.2874	49.2706	29.1974
375	2.25216	375	3.46176	375	7.71206	355	0.75798	375	21.695	355	0.64366	355	1.78887	355	2.4141	355	0.20996	355	0.75023	361	0.47855	705	242.766	91.6414	63.7699	48.6602	48.6602	40.9755	24.2818
375.2	2.31091	375.2	3.60144	375.2	8.29786	355.2	1.08576	375.2	24.0239	355.2	1.67651	355.2	2.65725	355.2	1.85209	355.2	-0.01166	355.2	0.945	361.2	0.55831	706	173.553	64.9503	45.1966	35.1522	35.1522	32.6557	19.3515
375.4	2.45491	375.4	4.21488	375.4	7.35264	355.4	1.12673	375.4	24.7309	355.4	1.55676	355.4	3.543	355.4	1.92872	355.4	-0.13998	355.4	0.67809	361.4	0.55831	707	117.743	44.7802	31.1609	26.0785	26.0785	24.8967	14.7536
375.6	2.38925	375.6	3.96576	375.6	7.37683	355.6	0.99357	375.6	24.9804	355.6	1.437	355.6	2.43147	355.6	2.20973	355.6	-0.47825	355.6	0.85844	361.6	0.38652	708	88.2019	31.8731	22.1793	20.0391	20.0391	19.6476	11.643
375.8	2.5632	375.8	4.48128	375.8	7.29043	355.8	1.21892	375.8	24.5507	355.8	1.04782	355.8	2.27516	355.8	2.5546	355.8	0.43159	355.8	1.00993	361.8	0.37425	709	69.2379	26.5672	18.4871	15.9599	15.9599	15.3404	9.09061
376	2.63693	376	4.37616	376	7.80538	356	1.22916	376	23.7605	356	1.30229	356	2.39673	356	1.66049	356	1.10814	356	1.42111	362	0.52764	710	57.3728	22.1337	15.4021	12.4047	12.4047	13.7124	8.12585
376.2	2.66918	376.2	4.74192	376.2	6.81696	356.2	0.9526	376.2	24.1625	356.2	1.33222	356.2	2.22306	356.2	0.8047	356.2	1.03816	356.2	1.18306	362.2	0.73624	711	53.7461	18.0105	12.5329	9.94391	9.94391	12.4502	7.37792
376.4	2.61734	376.4	4.97088	376.4	7.72589	356.4	1.07552	376.4	24.4259	356.4	1.99085	356.4	2.44884	356.4	1.25175	356.4	0.88651	356.4	1.046	362.4	0.9203	712	41.9467	14.6488	10.1936	9.15264	9.15264	11.7412	6.95777
376.6	2.7936	376.6	4.81104	376.6	7.00704	356.6	1.45451	376.6	24.523	356.6	2.42495	356.6	1.8236	356.6	0.95798	356.6	1.16647	356.6	1.13978	362.6	0.82213	713	42.64	12.011	8.35799	7.56059	7.56059	10.7234	6.35459
376.8	2.6784	376.8	4.49136	376.8	7.50643	356.8	1.01406	376.8	24.9111	356.8	2.27526	356.8	0.50366	356.8	1.02184	356.8	0.62989	356.8	1.27684	362.8	0.67488	714	35.5179	11.7018	8.14288	7.05645	7.05645	9.78057	5.79589
377	2.83046	377	4.4928	377	8.05421	357	0.96284	377	24.3982	357	2.03576	357	0.72944	357	1.29007	357	0.52491	357	0.90172	363	0.77918	715	32.7274	11.5036	8.00497	7.20842	7.20842	9.31487	5.51992
377.2	2.95373	377.2	4.3128	377.2	6.93101	357.2	1.5467	377.2	26.1587	357.2	1.67651	357.2	1.80623	357.2	2.43964	357.2	0.50158	357.2	0.85844	363.2	0.67488	716	28.0656	10.5052	7.31015	6.56474	6.56474	8.73513	5.17637
377.4	2.90765	377.4	4.68576	377.4	7.20058	357.4	1.40329	377.4	27.448	357.4	1.97588	357.4	1.80623	357.4	2.77174	357.4	-0.30328	357.4	0.69252	363.4	0.60126	717	29.597	9.40003	6.54114	6.37696	6.37696	8.61823	5.1071
377.6	3.1657	377.6	4.25376	377.6	8.08704	357.6	1.51597	377.6	29.2362	357.6	1.25738	357.6	1.56309	357.6	1.95427	357.6	0.16331	357.6	0.67809	363.6	0.53991	718	26.2754	9.55513	6.64907	5.01872	5.01872	7.75336	4.59459
377.8	3.07123	377.8	4.19184	377.8	7.95917	357.8	1.77204	377.8	31.08	357.8	1.16757	357.8	0.50366	357.8	1.36671	357.8	-0.09332	357.8	0.47611	363.8	0.54604	719	25.0838	7.98469	5.55626	4.71185	4.71185	7.29432	4.32256
378	3.00096	378	4.36464	378	8.856	358	1.70034	378	32.286	358	1.12266	358	1.09416	358	0.89411	358	2.64788	358	0.62038	364	0.48469	720	24.2747	7.14885	4.97462	4.66363	4.66363	7.17362	4.25103
378.2	3.13229	378.2	4.70592	378.2	9.58176	358.2	1.94617	378.2	34.3931	358.2	1.04782	358.2	0.78154	358.2	0.08941	358.2	2.29794	358.2	0.63481	364.2	0.4172	721	19.6553	6.73631	4.68755	4.43129	4.43129	7.14131	4.23188
378.4	3.29472	378.4	4.25808	378.4	10.7343	358.4	1.77204	378.4	37.7479	358.4	1.48191	358.4	0.32999	358.4	1.09848	358.4	2.77619	358.4	0.56989	364.4	0.5215	722	22.4169	6.21391	4.32403	5.00191	5.00191	6.23938	3.69741
378.6	3.18758	378.6	4.74336	378.6	10.8397	358.6	1.50572	378.6	36.7359	358.6	2.18544	358.6	0.24315	358.6	1.11125	358.6	1.948	358.6	0.87287	364.6	0.69943	723	17.8478	6.84294	4.76176	5.20357	5.20357	6.29735	3.73176
378.8	3.09658	378.8	4.62528	378.8	11.785	358.8	1.096	378.8	37.1102	358.8	2.03576	358.8	2.362	358.8	1.22621	358.8	1.27145	358.8	0.72138	364.8	0.82827	724	22.0191	6.11912	4.25807	4.26763	4.26763	6.27644	3.71937
379	3.12653	379	4.85424	379	12.687	359	1.13697	379	36.1675	359	2.40998	359	2.32726	359	0.44706	359	1.21313	359	0.89451	365	0.68715	725	19.0972	6.00925	4.18162	4.19164	4.19164	6.1681	3.65517
379.2	3.1657	379.2	4.64688	379.2	11.7297	359.2	1.27013	379.2	40.659	359.2	1.6316	359.2	1.00732	359.2	1.71158	359.2	0.25662	359.2	0.70695	365.2	0.75464	726	19.3502	6.01141	4.18312	4.33558	4.33558	7.06432	4.18627
379.4	3.57466	379.4	4.53312	379.4	13.2538	359.4	1.40329	379.4	42.7107	359.4	1.48191	359.4	-0.15631	359.4	2.33746	359.4	0.02333	359.4	0.89451	365.4	0.96938	727	19.6998	6.06742	4.22209	3.63782	3.63782	6.79536	4.02688
379.6	3.50093	379.6	5.13792	379.6	13.5717	359.6	1.57742	379.6	44.3742	359.6	1.85613	359.6	0.43419	359.6	1.22621	359.6	-0.18663	359.6	0.79351	365.6	1.27001	728	19.9914	6.19883	4.31354	3.22063	3.22063	6.62334	3.92494
379.8	3.54816	379.8	4.94064	379.8	13.0101	359.8	1.48524	379.8	45.3723	359.8	2.39501	359.8	1.11153	359.8	0.70252	359.8	1.16647	359.8	1.16863	365.8	1.06141	729	20.4799	6.34747	4.41697	4.18945	4.18945	6.97023	4.13051
380	3.72442	380	5.02128	380	13.6408	360	1.2394	380	47.923	360	1.58669	360	2.32726	360	0.16605	360	0.9565	360	0.95943	366	1.00006	730	18.3673	6.75785	4.70254	4.66582	4.66582	6.84193	4.05448
380.2	3.66221	380.2	5.59728	380.2	13.278	360.2	1.62864	380.2	51.0976	360.2	1.33222	360.2	1.91044	360.2	0.22991	360.2	1.90134	360.2	0.8368	366.2	1.36204	731	23.0638	6.57905	4.57812	4.80391	4.80391	6.05215	3.58646
380.4	3.86611	380.4	5.59728	380.4	12.407	360.4	1.6184	380.4	53.9948	360.4	1.49688	360.4	0.55576	360.4	0.76638	360.4	0.5949	360.4	0.77187	366.4	1.26387	732	18.3364	6.54997	4.55788	4.52627	4.52627	5.99512	3.55267
380.6	4.0055	380.6	5.23584	380.6	11.505	360.6	1.58767	380.6	55.894	360.6	1.13763	360.6	1.68466	360.6	0.24269	360.6	1.85468	360.6	0.91615	366.6	1.32523	733	21.9863	6.21498	4.32478	3.9593	3.9593	6.19091	3.66868
380.8	4.05043	380.8	4.92192	380.8	11.6519	360.8	1.70034	380.8	55.1454	360.8	1.36216	360.8	0.79891	360.8	-0.15328	360.8	0.83986	360.8	0.62038	366.8	1.25774	734	16.4187	5.77444	4.01822	4.28662	4.28662	6.00653	3.55942
381	4.48474	381	5.31792	381	12.528	361	1.6184	381	54.5493	361	2.09563	361	1.68466	361	-0.06387	361	1.98299	361	0.56267	367	0.96324	735	19.8851	5.461	3.80011	4.35749	4.35749	5.19394	3.07789
381.2	4.3488	381.2	5.60448	381.2	12.0666	361.2	1.88471	381.2	55.8386	361.2	1.8711	361.2	3.57773	361.2	0.79193	361.2	2.19296	361.2	0.65645	367.2	1.4602	736	16.0808	5.29728	3.68618	4.65852	4.65852	5.12456	3.03677
381.4	4.46976	381.4	6.08976	381.4	12.4243	361.4	2.25346	381.4	54.286	361.4	0.85322	361.4	1.87571	361.4	1.08571	361.4	1.70304	361.4	0.65645	367.4	1.47247	737	17.1197	5.90908	4.11191	4.01264	4.01264	5.52277	3.27276
381.6	4.33728	381.6	6.27984	381.6	15.1494	361.6	2.33541	381.6	55.1732	361.6	1.18254	361.6	1.84097	361.6	0.99629	361.6	1.5514	361.6	0.45447	367.6	1.32523	738	17.0908	7.23825	5.03683	4.00095	4.00095	5.42868	3.217
381.8	4.53082	381.8	6.30288	381.8	14.8349	361.8	2.22273	381.8	57.7655	361.8	1.09272	361.8	1.91044	361.8	0	361.8	0.17497	361.8	0.44004	367.8	1.1289	739	16.2835	7.26194	5.05332	4.29247	4.29247	6.22322	3.68783
382	4.62413	382	6.81264	382	14.6275	362	1.95642	382	57.0724	362	1.54179	362	2.17095	362	0.62588	362	1.02649	362	0.62038	368	1.4418	740	18.6936	5.67104	3.94627	3.91473	3.91473	5.90959	3.50198
382.2	4.46861	382.2	6.76656	382.2	15.0353	362.2	1.7618	382.2	61.2311	362.2	1.69147	362.2	2.58778	362.2	-0.07664	362.2	1.46975	362.2	0.86565	368.2	1.29455	741	16.102	6.19452	4.31054	4.2574	4.2574	6.04644	3.58308
382.4	4.44442	382.4	7.42464	382.4	15.0232	362.4	1.58767	382.4	64.5304	362.4	1.437	362.4	2.43147	362.4	0.52369	362.4	1.14314	362.4	1.08207	368.4	1.82832	742	15.8703	7.16931	4.98886	3.7255	3.7255	5.79174	3.43214
382.6	4.67827	382.6	7.01856	382.6	16.3071	362.6	1.32135	382.6	65.7919	362.6	1.16757	362.6	3.99456	362.6	0.45983	362.6	1.62139	362.6	0.96665	368.6	1.73629	743	17.1197	7.42997	5.17025	3.13807	3.13807	6.0683	3.59603
382.8	4.63219	382.8	6.62976	382.8	16.6959	362.8	1.74131	382.8	67.2475	362.8	1.54179	362.8	3.29985	362.8	0.3321	362.8	1.10814	362.8	0.79351	368.8	2.64432	744	19.161	7.0099	4.87793	3.41352	3.41352	5.75942	3.41299
383	4.79232	383	6.48	383	17.5046	363	1.87447	383	67.8852	363	1.25738	363	1.91044	363	0.1916	363	0.73487	363	0.91615	369	2.78543	745	17.0464	6.76216	4.70554	3.35799	3.35799	6.0474	3.58364
383.2	5.0999	383.2	7.23456	383.2	17.2973	363.2	1.49548	383.2	67.802	363.2	1.82619	363.2	2.24043	363.2	0.53647	363.2	0.62989	363.2	0.79351	369.2	2.85905	746	18.7438	6.9582	4.84196	4.50508	4.50508	5.86872	3.47776
383.4	5.45587	383.4	7.4016	383.4	19.1635	363.4	1.49548	383.4	70.5884	363.4	1.94594	363.4	2.57041	363.4	0.21714	363.4	0.9565	363.4	0.70695	369.4	2.7977	747	19.329	8.12472	5.65369	4.06086	4.06086	5.85161	3.46762
383.6	5.37062	383.6	7.20288	383.6	18.4205	363.6	1.46475	383.6	70.3804	363.6	1.82619	363.6	3.62984	363.6	0.74083	363.6	0.69988	363.6	0.63481	369.6	3.0922	748	18.8694	8.76345	6.09817	4.2384	4.2384	5.16923	3.06324
383.8	5.2393	383.8	7.6824	383.8	17.1746	363.8	1.47499	383.8	70.2695	363.8	2.3501	363.8	3.23038	363.8	0.93243	363.8	-0.04666	363.8	0.64203	369.8	3.17196	749	18.5005	9.45065	6.57636	5.17727	5.17727	5.67104	3.36061
384	5.11488	384	7.77312	384	16.6925	364	1.53645	384	70.9211	364	3.09854	364	1.56309	364	0.26823	364	-0.01166	364	0.56989	370	3.55235	750	16.4033	8.54695	5.94751	4.92812	4.92812	5.18728	3.07395
384.2	5.05613	384.2	7.71408	384.2	17.5046	364.2	2.26371	384.2	75.0799	364.2	3.92183	364.2	2.39673	364.2	0.06387	364.2	0.16331	364.2	0.49054	370.2	3.79162	751	16.8706	9.15875	6.37324	4.73231	4.73231	5.12646	3.0379
384.4	4.87642	384.4	7.37136	384.4	17.0899	364.4	2.31492	384.4	80.8744	364.4	4.23617	364.4	5.12345	364.4	0.67697	364.4	0.01166	364.4	0.61317	370.4	4.04931	752	17.2723	10.196	7.09504	5.95904	5.95904	5.76228	3.41468
384.6	5.21856	384.6	7.52976	384.6	17.6774	364.6	2.1203	384.6	77.4365	364.6	3.14345	364.6	3.28248	364.6	1.40503	364.6	1.09648	364.6	0.82237	370.6	4.61989	753	20.0261	10.2768	7.15125	5.36869	5.36869	4.91357	2.91174
384.8	5.44781	384.8	7.51824	384.8	15.8544	364.8	2.24322	384.8	80.1813	364.8	2.7842	364.8	2.11885	364.8	1.30285	364.8	0.76987	364.8	0.97386	370.8	4.31926	754	21.1443	10.3619	7.21047	5.39353	5.39353	4.46973	2.64873
385	5.79917	385	7.96176	385	17.9712	365	2.32516	385	78.4624	365	2.84407	365	3.62984	365	1.4178	365	0.16331	365	0.80794	371	4.63216	755	21.9032	10.5202	7.32065	6.64438	6.64438	4.71208	2.79235
385.2	6.20813	385.2	8.49024	385.2	19.1808	365.2	2.28419	385.2	79.7932	365.2	2.67942	365.2	3.56037	365.2	1.06016	365.2	0.50158	365.2	0.88729	371.2	4.35607	756	19.2653	11.3539	7.90078	6.94613	6.94613	4.6389	2.74898
385.4	6.20928	385.4	8.90352	385.4	20.7533	365.4	1.78228	385.4	82.3716	365.4	3.24823	365.4	3.69931	365.4	1.48167	365.4	1.52807	365.4	1.13978	371.4	4.8469	757	19.6013	11.341	7.89179	7.16313	7.16313	4.58283	2.71575
385.6	6.46157	385.6	8.34768	385.6	22.3258	365.6	1.9052	385.6	84.853	365.6	3.84698	365.6	3.0046	365.6	0.76638	365.6	1.49308	365.6	1.49325	371.6	4.59535	758	21.6425	12.6055	8.77173	7.19893	7.19893	4.81568	2.85373
385.8	6.7657	385.8	8.42976	385.8	24.5894	365.8	2.20225	385.8	86.267	365.8	4.02661	365.8	3.87298	365.8	1.23898	365.8	3.56939	365.8	1.24798	371.8	4.33153	759	20.9164	12.8996	8.97635	6.67725	6.67725	4.67502	2.77038
386	7.01798	386	8.82	386	23.7946	366	2.06909	386	84.4371	366	3.18835	366	4.60242	366	1.2773	366	2.84618	366	1.17584	372	5.33772	760	21.797	14.9084	10.3742	7.7922	7.7922	5.49806	3.25811
386.2	7.17466	386.2	10.427	386.2	22.896	366.2	2.27395	386.2	85.56	366.2	3.84698	366.2	3.12618	366.2	1.21344	366.2	2.06465	366.2	1.60146	372.2	4.88984	761	26.2232	15.5138	10.7955	8.85454	8.85454	6.24128	3.69853
386.4	7.8935	386.4	10.9786	386.4	21.4618	366.4	1.93593	386.4	93.5449	366.4	3.93679	366.4	4.84557	366.4	0.93243	366.4	3.61605	366.4	1.48604	372.4	5.52178	762	28.2954	16.034	11.1575	9.08104	9.08104	6.38004	3.78076
386.6	7.73798	386.6	10.921	386.6	19.5437	366.6	2.46857	386.6	89.8851	366.6	3.93679	366.6	4.55032	366.6	2.7462	366.6	6.27559	366.6	1.55817	372.6	5.13526	763	27.6948	17.8953	12.4527	9.38279	9.38279	6.34582	3.76049
386.8	8.31283	386.8	11.3184	386.8	19.6474	366.8	2.66318	386.8	91.7566	366.8	3.71226	366.8	4.60242	366.8	3.06552	366.8	5.08579	366.8	1.47882	372.8	5.43589	764	29.6047	16.4455	11.4438	8.88084	8.88084	6.00178	3.55661
387	8.37619	387	11.9592	387	19.5782	367	2.89877	387	91.5764	367	3.48773	367	4.1335	367	2.98888	367	6.11228	367	1.13256	373	5.95125	765	28.6719	16.3378	11.3689	9.72326	9.72326	5.54083	3.28346
387.2	8.41882	387.2	12.1104	387.2	21.4445	367.2	3.03193	387.2	93.7667	367.2	3.90686	367.2	4.58506	367.2	3.98518	367.2	3.96599	367.2	1.71688	373.2	6.45435	766	24.9718	19.3569	13.4698	10.6651	10.6651	5.80219	3.43834
387.4	8.71718	387.4	12.1104	387.4	21.3926	367.4	3.09339	387.4	91.4377	367.4	5.16424	367.4	6.20025	367.4	5.55626	367.4	5.14412	367.4	1.7313	373.4	6.62614	767	26.0687	18.9164	13.1632	10.6819	10.6819	6.47317	3.83596
387.6	8.84621	387.6	13.0133	387.6	19.751	367.6	3.04218	387.6	92.7131	367.6	5.50852	367.6	6.11341	367.6	6.76969	367.6	6.49722	367.6	1.55817	373.6	6.69976	768	26.0243	18.8098	13.089	10.958	10.958	7.64597	4.53094
387.8	9.18374	387.8	12.6763	387.8	19.6128	367.8	3.16509	387.8	94.8757	367.8	5.88274	367.8	5.60975	367.8	7.15288	367.8	4.59588	367.8	1.32733	373.8	7.00039	769	28.0153	20.1174	13.999	10.4349	10.4349	7.18312	4.25667
388	9.72518	388	11.9923	388	21.3235	368	3.18558	388	95.9847	368	4.9397	368	6.80811	368	5.96499	368	5.14412	368	1.69524	374	7.32556	770	28.8573	20.3446	14.1571	11.3979	11.3979	6.33727	3.75542
388.2	9.21024	388.2	12.6014	388.2	23.1552	368.2	3.23679	388.2	101.239	368.2	4.52058	368.2	8.38857	368.2	6.68028	368.2	6.54388	368.2	1.52211	374.2	7.58324	771	29.9098	21.872	15.2199	11.7201	11.7201	6.8999	4.08883
388.4	9.46944	388.4	12.7397	388.4	24.9696	368.4	3.14461	388.4	101.557	368.4	6.2869	368.4	10.2122	368.4	5.87558	368.4	6.98713	368.4	2.1497	374.4	7.20286	772	25.2325	21.397	14.8894	12.0291	12.0291	7.28387	4.31636
388.6	9.69062	388.6	12.4013	388.6	23.2243	368.6	4.14842	388.6	103.637	368.6	5.97255	368.6	10.5248	368.6	6.68028	368.6	7.1971	368.6	2.0415	374.6	8.26426	773	24.0275	21.6803	15.0865	12.355	12.355	6.39524	3.78977
388.8	9.6503	388.8	13.3128	388.8	25.6954	368.8	4.06648	388.8	104.247	368.8	5.73305	368.8	11.0632	368.8	7.06347	368.8	6.68385	368.8	3.10913	374.8	8.65692	774	23.8054	22.6454	15.7581	12.3623	12.3623	6.0512	3.58589
389	9.75398	389	13.7664	389	26.6976	369	4.50693	389	102.763	369	6.5264	369	10.3858	369	7.8554	369	7.1971	369	3.27505	375	9.02504	775	21.0323	22.8263	15.884	12.496	12.496	5.86967	3.47832
389.2	9.93139	389.2	14.4576	389.2	25.5917	369.2	4.64009	389.2	103.304	369.2	7.46943	369.2	10.7332	369.2	8.26414	369.2	8.73683	369.2	3.36162	375.2	8.56489	776	22.357	22.6615	15.7693	12.8672	12.8672	6.6433	3.93677
389.4	10.3277	389.4	13.8672	389.4	26.3866	369.4	4.89616	389.4	106.077	369.4	7.75384	369.4	7.97175	369.4	11.0103	369.4	9.89164	369.4	3.28948	375.4	9.09867	777	22.7259	26.2074	18.2368	13.8477	13.8477	6.05215	3.58646
389.6	10.6952	389.6	14.8896	389.6	25.7299	369.6	5.41855	389.6	105.189	369.6	7.97837	369.6	8.9096	369.6	11.5723	369.6	9.28507	369.6	3.63574	375.6	8.98823	778	24.209	25.0603	17.4385	13.7162	13.7162	6.51689	3.86186
389.8	10.7309	389.8	15.2784	389.8	26.3174	369.8	5.54147	389.8	109.764	369.8	9.40041	369.8	10.2122	369.8	9.98849	369.8	8.85348	369.8	3.72952	375.8	9.02504	779	24.5489	27.1639	18.9024	13.6387	13.6387	6.15669	3.64841
390	10.8657	390	14.6304	390	24.7104	370	4.96786	390	108.142	370	9.23575	370	10.9069	370	13.2456	370	12.7145	370	4.17677	376	9.33794	780	26.9976	27.2738	18.9788	13.7542	13.7542	7.0168	4.15811
390.2	11.6928	390.2	15.6672	390.2	25.5053	370.2	4.9781	390.2	114.547	370.2	10.3584	370.2	13.182	370.2	9.50312	370.2	13.4843	370.2	4.45811	376.2	9.72447	781	25.0394	26.5941	18.5059	15.9263	15.9263	6.49028	3.84609
390.4	11.9232	390.4	15.3216	390.4	25.1942	370.4	6.26872	390.4	116.016	370.4	10.8674	370.4	12.5221	370.4	13.8332	370.4	12.4462	370.4	4.76109	376.4	10.9331	782	25.5512	28.7289	19.9914	15.534	15.534	6.37243	3.77626
390.6	12.4992	390.6	14.0371	390.6	25.4534	370.6	6.44286	390.6	115.864	370.6	11.047	370.6	15.2314	370.6	13.8332	370.6	13.0644	370.6	5.43197	376.6	11.2399	783	28.5483	27.9846	19.4735	15.6633	15.6633	6.58817	3.9041
390.8	13.3862	390.8	13.9896	390.8	26.231	370.8	7.14962	390.8	119.995	370.8	10.9272	370.8	14.9188	370.8	11.6234	370.8	11.8863	370.8	5.07849	376.8	11.7859	784	27.6291	28.981	20.1668	15.6377	15.6377	7.7106	4.56924
391	13.7549	391	15.5088	391	25.609	371	7.71299	391	121.062	371	11.7056	371	17.2634	371	12.7347	371	13.7526	371	5.4464	377	12.4485	785	27.3645	28.4144	19.7726	15.4375	15.4375	7.85411	4.65428
391.2	14.0083	391.2	16.1712	391.2	25.4016	371.2	7.63105	391.2	122.573	371.2	12.7834	371.2	16.8466	371.2	12.1471	371.2	13.7293	371.2	5.12178	377.2	12.6265	786	27.4611	28.4672	19.8093	16.7863	16.7863	7.68113	4.55178
391.4	14.5958	391.4	16.7904	391.4	26.5766	371.4	7.45691	391.4	126.455	371.4	13.6665	371.4	16.7598	371.4	12.9774	371.4	14.1492	371.4	5.69888	377.4	12.5283	787	27.6098	27.5969	19.2037	17.2422	17.2422	7.52052	4.4566
391.6	15.4253	391.6	17.208	391.6	26.6458	371.6	8.44024	391.6	129.186	371.6	14.5347	371.6	16.5861	371.6	13.0285	371.6	16.7155	371.6	5.40311	377.6	14.1112	788	28.3224	30.2595	21.0565	16.2193	16.2193	8.16394	4.83789
391.8	16.6579	391.8	17.7408	391.8	27.0432	371.8	8.20465	391.8	128.077	371.8	15.5975	371.8	16.6208	371.8	13.3861	371.8	17.9519	371.8	5.09292	377.8	14.6818	789	29.8751	29.4948	20.5243	16.9375	16.9375	7.56804	4.48476
392	17.4528	392	17.1936	392	29.0304	372	8.33781	392	130.711	372	15.1933	372	20.1812	372	15.6469	372	17.9752	372	6.27598	378	15.596	790	28.5734	31.2742	21.7626	17.2364	17.2364	7.28387	4.31636
392.2	17.4067	392.2	17.2944	392.2	29.1168	372.2	8.88069	392.2	127.813	372.2	15.5077	372.2	22.5779	372.2	16.9626	372.2	19.27	372.2	5.74937	378.2	16.1788	791	29.0852	29.847	20.7694	18.5902	18.5902	7.98051	4.72919
392.4	17.3952	392.4	17.1216	392.4	29.0995	372.4	9.44406	392.4	132.055	372.4	15.7622	372.4	23.429	372.4	16.5921	372.4	22.6528	372.4	6.49239	378.4	16.9151	792	32.6385	29.3397	20.4164	19.4845	19.4845	8.14588	4.82719
392.6	18.0288	392.6	18.0864	392.6	29.9635	372.6	9.81281	392.6	132.416	372.6	17.1842	372.6	22.5432	372.6	17.5501	372.6	22.7694	372.6	6.03793	378.6	17.7372	793	28.8399	32.3933	22.5413	18.1467	18.1467	8.80926	5.2203
392.8	18.6163	392.8	18.8064	392.8	33.8515	372.8	10.6015	392.8	134.162	372.8	17.5135	372.8	20.0596	372.8	21.0499	372.8	23.9009	372.8	6.3914	378.8	17.9212	794	34.7821	31.7772	22.1126	19.3895	19.3895	7.70964	4.56868
393	19.607	393	19.0944	393	33.3504	373	10.8064	393	134.44	373	17.9027	373	22.7342	373	20.9733	373	22.6644	373	6.99736	379	19.1974	795	30.6842	31.1471	21.6741	19.3062	19.3062	8.22286	4.87281
393.2	20.0102	393.2	20.4768	393.2	33.4368	373.2	11.0727	393.2	136.339	373.2	20.133	373.2	27.0588	373.2	22.6593	373.2	25.0674	373.2	7.58889	379.2	19.903	796	31.8429	32.2048	22.4102	17.9392	17.9392	8.82446	5.22931
393.4	20.3098	393.4	21.4848	393.4	33.6614	373.4	11.2878	393.4	143.062	373.4	20.8815	373.4	27.2498	373.4	23.2213	373.4	24.4141	373.4	7.79087	379.4	20.1238	797	30.7344	32.8705	22.8734	17.3949	17.3949	9.75871	5.78294
393.6	20.7014	393.6	21.8736	393.6	35.2685	373.6	11.339	393.6	141.399	373.6	19.3247	373.6	27.4409	373.6	23.5662	373.6	25.9772	373.6	7.87744	379.6	19.3937	798	31.7309	32.8845	22.8831	19.993	19.993	10.1008	5.98569
393.8	21.5654	393.8	22.7808	393.8	35.2166	373.8	12.0868	393.8	144.032	373.8	18.1422	373.8	30.0113	373.8	24.8946	373.8	30.9813	373.8	8.23091	379.8	18.4857	799	32.9939	32.697	22.7527	19.9872	19.9872	10.079	5.97274
394	22.441	394	23.7168	394	34.0762	374	13.0496	394	142.508	374	19.3547	374	35.7947	374	24.5497	374	30.6547	374	8.61324	380	20.0195	800	36.6245	28.8722	20.0911	19.5152	19.5152	10.692	6.336
394.2	23.3165	394.2	24.5376	394.2	35.8733	374.2	13.3467	394.2	149.439	374.2	21.3305	374.2	34.5269	374.2	25.9803	374.2	32.2061	374.2	8.91622	380.2	20.8846
394.4	24.4339	394.4	24.5376	394.4	34.9056	374.4	12.8857	394.4	148.607	374.4	24.1147	374.4	37.5141	374.4	28.3433	374.4	35.0757	374.4	8.46897	380.4	20.6576
394.6	25.632	394.6	24.8256	394.6	35.3549	374.6	13.1111	394.6	156.37	374.6	23.2316	374.6	41.9428	374.6	29.5184	374.6	33.4193	374.6	9.71695	380.6	20.9705
394.8	25.7472	394.8	26.1792	394.8	36.3744	374.8	14.2685	394.8	160.113	374.8	24.3692	374.8	38.0525	374.8	27.2959	374.8	31.2846	374.8	10.1786	380.8	21.5963
395	27.5213	395	26.6256	395	34.6464	375	15.2826	395	165.658	375	23.8154	375	40.2756	375	27.2959	375	29.6632	375	10.6114	381	21.3079
395.2	28.3392	395.2	26.856	395.2	35.8042	375.2	16.102	395.2	169.956	375.2	24.0698	375.2	47.3094	375.2	28.1773	375.2	32.2995	375.2	10.0704	381.2	21.9767
395.4	29.9059	395.4	25.8768	395.4	35.5795	375.4	16.9522	395.4	171.619	375.4	26.6295	375.4	49.3588	375.4	29.71	375.4	38.5517	375.4	10.698	381.4	22.3387
395.6	31.1386	395.6	26.5824	395.6	38.6035	375.6	17.1878	395.6	175.916	375.6	25.6715	375.6	48.0563	375.6	27.9473	375.6	38.0035	375.6	10.5682	381.6	22.5657
395.8	31.6454	395.8	26.856	395.8	41.3683	375.8	17.0034	395.8	172.728	375.8	27.0786	375.8	49.3067	375.8	31.396	375.8	41.7595	375.8	10.6114	381.8	23.2528
396	32.6822	396	27.4752	396	42.2323	376	17.5463	396	175.085	376	27.7072	376	50.4009	376	33.8996	376	42.996	376	10.9794	382	25.0382
396.2	34.1683	396.2	28.5408	396.2	41.9731	376.2	18.294	396.2	173.976	376.2	31.9883	376.2	47.1531	376.2	35.7133	376.2	45.7722	376.2	11.4338	382.2	25.9892
396.4	35.3318	396.4	31.1472	396.4	43.4246	376.4	19.0008	396.4	179.243	376.4	29.4137	376.4	46.7884	376.4	35.5217	376.4	45.2939	376.4	12.8549	382.4	26.1487
396.6	36.6106	396.6	31.4064	396.6	45.1872	376.6	20.824	396.6	187.7	376.6	31.7339	376.6	45.8158	376.6	35.4706	376.6	42.856	376.6	13.2156	382.6	27.1242
396.8	37.6819	396.8	33.0768	396.8	45.3254	376.8	22.6576	396.8	194.354	376.8	32.1829	376.8	44.6175	376.8	34.0017	376.8	47.4519	376.8	13.8576	382.8	28.6151
397	39.3984	397	35.3808	397	47.4163	377	21.6435	397	198.79	377	32.8565	377	48.0215	377	37.5143	377	47.2186	377	14.6367	383	29.2225
397.2	41.2762	397.2	36.4608	397.2	49.4899	377.2	21.5001	397.2	198.651	377.2	34.2336	377.2	55.7328	377.2	39.6219	377.2	47.6385	377.2	14.8459	383.2	29.8299
397.4	42.4973	397.4	38.376	397.4	51.0797	377.4	21.7254	397.4	200.731	377.4	38.1106	377.4	55.7501	377.4	43.4921	377.4	47.1136	377.4	14.7305	383.4	29.609
397.6	45.1584	397.6	40.0608	397.6	49.9565	377.6	22.7907	397.6	208.216	377.6	38.6045	377.6	57.4522	377.6	44.565	377.6	53.4825	377.6	16.5917	383.6	32.4435
397.8	47.0131	397.8	41.9328	397.8	51.7018	377.8	23.5077	397.8	216.118	377.8	40.7151	377.8	59.4147	377.8	45.5869	377.8	58.405	377.8	17.2626	383.8	32.3269
398	49.1674	398	42.2064	398	53.6026	378	23.2209	398	215.979	378	43.9783	378	58.2684	378	47.5411	378	59.6064	378	18.3374	384	32.8546
398.2	50.8378	398.2	43.4448	398.2	56.8339	378.2	22.9341	398.2	216.534	378.2	47.1218	378.2	63.2008	378.2	47.9243	378.2	65.0422	378.2	19.0227	384.2	33.4558
398.4	53.257	398.4	45.1872	398.4	55.4688	378.4	24.1838	398.4	221.802	378.4	45.3704	378.4	60.1268	378.4	50.8877	378.4	63.3975	378.4	19.8884	384.4	33.192
398.6	56.0218	398.6	46.8576	398.6	52.8941	378.6	25.4437	398.6	224.436	378.6	42.4515	378.6	64.2255	378.6	50.4789	378.6	66.1037	378.6	20.855	384.6	34.0755
398.8	58.153	398.8	48.9744	398.8	54.9504	378.8	27.1337	398.8	221.524	378.8	44.2777	378.8	72.4578	378.8	55.5498	378.8	63.3741	378.8	21.0714	384.8	33.0448
399	59.6275	399	50.5296	399	63.4694	379	28.998	399	230.535	379	43.7239	379	71.711	379	53.0846	379	61.7644	379	22.5719	385	35.2596
399.2	62.185	399.2	52.92	399.2	66.0614	379.2	27.441	399.2	236.08	379.2	45.7596	379.2	72.4752	379.2	50.5939	379.2	64.4473	379.2	23.4015	385.2	35.3578
399.4	65.3299	399.4	55.2096	399.4	70.5888	379.4	27.6049	399.4	243.427	379.4	46.8673	379.4	78.4149	379.4	53.3401	379.4	65.3454	379.4	23.6612	385.4	36.4744
399.6	67.968	399.6	58.0032	399.6	71.1936	379.6	28.7009	399.6	251.745	379.6	48.0648	379.6	73.8646	379.6	53.7488	379.6	68.5882	379.6	22.8027	385.6	37.3334
399.8	71.7005	399.8	61.2432	399.8	71.2109	379.8	30.8929	399.8	252.993	379.8	48.6935	379.8	78.3975	379.8	55.3965	379.8	64.5989	379.8	21.7351	385.8	37.2966
400	74.0736	400	64.3248	400	74.0794	380	31.0159	400	258.953	380	49.8461	380	75.7229	380	53.4295	380	75.2721	380	23.5385	386	38.0328
400.2	78.889	400.2	69.2064	400.2	76.2221	380.2	32.3269	400.2	257.983	380.2	49.2923	380.2	76.0876	380.2	55.7925	380.2	75.5287	380.2	24.5557	386.2	37.0879
400.4	83.7274	400.4	69.1344	400.4	78.7104	380.4	35.6252	400.4	264.36	380.4	53.1392	380.4	77.5118	380.4	53.3912	380.4	82.1426	380.4	24.2888	386.4	37.2352
400.6	87.4138	400.6	71.2512	400.6	76.032	380.6	35.0414	400.6	270.044	380.6	55.9534	380.6	83.0173	380.6	57.2231	380.6	81.9443	380.6	24.6567	386.6	37.953
400.8	91.031	400.8	71.64	400.8	75.5482	380.8	36.0656	400.8	276.42	380.8	59.5309	380.8	84.8583	380.8	59.0752	380.8	85.0587	380.8	25.3925	386.8	38.2475
401	96.3648	401	77.112	401	79.4362	381	35.7993	401	278.084	381	61.3122	381	87.6718	381	60.7484	381	84.1839	381	25.0534	387	39.0819
401.2	98.4269	401.2	82.5984	401.2	82.4774	381.2	36.8646	401.2	285.292	381.2	62.375	381.2	91.1106	381.2	65.666	381.2	89.9346	381.2	25.8397	387.2	39.7568
401.4	102.781	401.4	87.3648	401.4	86.5728	381.4	37.9708	401.4	293.749	381.4	64.9197	381.4	89.9123	381.4	71.6693	381.4	100.608	381.4	26.2653	387.4	41.8428
401.6	107.482	401.6	91.008	401.6	89.9424	381.6	37.3255	401.6	304.007	381.6	66.3118	381.6	91.2496	381.6	70.0727	381.6	95.1253	381.6	26.5322	387.6	41.2968
401.8	113.818	401.8	97.488	401.8	90.2534	381.8	38.3498	401.8	306.502	381.8	66.8956	381.8	103.355	381.8	69.3447	381.8	94.5654	381.8	27.3402	387.8	41.9778
402	118.426	402	100.627	402	94.5216	382	38.9132	402	314.127	382	69.6199	382	101.062	382	70.392	382	90.7278	382	29.4394	388	43.4687
402.2	123.725	402.2	107.51	402.2	97.2346	382.2	37.9708	402.2	316.622	382.2	70.9371	382.2	108.252	382.2	68.0163	382.2	103.302	382.2	30.5575	388.2	46.0026
402.4	128.794	402.4	110.203	402.4	103.801	382.4	39.3024	402.4	322.86	382.4	75.1733	382.4	112.317	382.4	75.9483	382.4	100.153	382.4	30.7451	388.4	44.4135
402.6	133.747	402.6	113.846	402.6	109.21	382.6	42.2524	402.6	330.069	382.6	74.0357	382.6	118.569	382.6	77.6216	382.6	103.302	382.6	31.8921	388.6	46.1007
402.8	139.162	402.8	117.446	402.8	113.391	382.8	41.6788	402.8	336.723	382.8	73.3022	382.8	120.566	382.8	76.4848	382.8	104.725	382.8	33.645	388.8	45.5731
403	144.23	403	125.136	403	117.469	383	41.6276	403	344.347	383	75.338	383	121.452	383	77.1745	383	102.987	383	34.3592	389	46.2786
403.2	151.603	403.2	128.016	403.2	121.91	383.2	42.908	403.2	351.972	383.2	79.4095	383.2	115.252	383.2	78.9627	383.2	106.207	383.2	35.0733	389.2	47.0026
403.4	160.934	403.4	136.57	403.4	131.224	383.4	43.6455	403.4	365.557	383.4	77.4037	383.4	113.758	383.4	80.5593	383.4	109.041	383.4	34.8137	389.4	48.5303
403.6	166.234	403.6	142.243	403.6	132.468	383.6	44.8029	403.6	370.963	383.6	78.676	383.6	115.79	383.6	84.4934	383.6	110.884	383.6	38.1464	389.6	48.1438
403.8	176.141	403.8	148.176	403.8	139.761	383.8	44.5264	403.8	381.499	383.8	80.7866	383.8	112.039	383.8	89.6537	383.8	113.999	383.8	38.0093	389.8	47.3953
404	182.707	404	152.352	404	145.826	384	47.5071	404	397.025	384	85.0527	384	119.107	384	92.9364	384	113.439	384	38.6297	390	47.837
404.2	191.578	404.2	163.872	404.2	149.109	384.2	48.009	404.2	409.085	384.2	86.355	384.2	124.231	384.2	89.1173	384.2	109.59	384.2	39.3367	390.2	47.61
404.4	200.563	404.4	170.352	404.4	156.004	384.4	50.4571	404.4	421.423	384.4	89.2141	384.4	124.474	384.4	90.5223	384.4	107.84	384.4	39.0265	390.4	48.1622
404.6	209.088	404.6	179.856	404.6	163.642	384.6	51.3892	404.6	420.591	384.6	91.5941	384.6	126.714	384.6	93.6645	384.6	111.083	384.6	40.0653	390.6	48.5733
404.8	218.304	404.8	186.336	404.8	169.569	384.8	50.2625	404.8	430.434	384.8	90.2469	384.8	130.726	384.8	94.8907	384.8	117.463	384.8	38.8534	390.8	48.0149
405	226.944	405	196.416	405	174.355	385	52.1369	405	440.276	385	96.0698	385	130.396	385	92.566	385	118.63	385	41.4575	391	49.0395
405.2	235.123	405.2	206.064	405.2	177.293	385.2	50.8975	405.2	451.366	385.2	94.8124	385.2	129.406	385.2	96.4107	385.2	127.028	385.2	41.5729	391.2	49.9414
405.4	247.91	405.4	213.984	405.4	184.723	385.4	50.9385	405.4	460.1	385.4	88.9895	385.4	138.229	385.4	102.976	385.4	127.145	385.4	42.8859	391.4	49.3954
405.6	258.163	405.6	224.496	405.6	191.29	385.6	52.4442	405.6	474.378	385.6	93.091	385.6	133.696	385.6	102.401	385.6	124.229	385.6	43.8958	391.6	51.2298
405.8	269.222	405.8	235.44	405.8	200.794	385.8	52.6593	405.8	482.28	385.8	89.9924	385.8	131.89	385.8	108.111	385.8	129.011	385.8	43.8525	391.8	51.7943
406	279.821	406	240.48	406	210.298	386	55.3328	406	493.37	386	97.9708	386	132.967	386	107.74	386	140.676	386	44.7182	392	52.7698
406.2	292.262	406.2	248.544	406.2	213.235	386.2	56.1215	406.2	508.758	386.2	98.4049	386.2	139.653	386.2	104.266	386.2	130.878	386.2	43.6072	392.2	53.9723
406.4	304.819	406.4	260.064	406.4	223.258	386.4	56.2751	406.4	509.035	386.4	100.575	386.4	138.611	386.4	107.357	386.4	138.226	386.4	43.7804	392.4	56.4694
406.6	322.214	406.6	271.728	406.6	232.762	386.6	57.2687	406.6	530.383	386.6	101.144	386.6	144.846	386.6	105.365	386.6	140.559	386.6	44.6244	392.6	57.175
406.8	335.347	406.8	278.496	406.8	257.472	386.8	61.2122	406.8	544.246	386.8	107.326	386.8	152.835	386.8	110.716	386.8	140.676	386.8	44.9706	392.8	57.5247
407	349.171	407	291.024	407	268.013	387	63.0457	407	557.97	387	103.734	387	158.219	387	107.715	387	148.258	387	45.9517	393	57.856
407.2	361.152	407.2	312.336	407.2	279.418	387.2	63.6911	407.2	576.407	387.2	101.518	387.2	167.216	387.2	111.585	387.2	144.758	387.2	46.7452	393.2	58.3039
407.4	376.934	407.4	324	407.4	295.142	387.4	65.0431	407.4	602.469	387.4	101.698	387.4	155.579	387.4	107.191	387.4	141.376	387.4	49.1979	393.4	59.1505
407.6	393.523	407.6	337.248	407.6	304.646	387.6	64.1008	407.6	616.609	387.6	106.024	387.6	156.865	387.6	111.253	387.6	146.625	387.6	48.5559	393.6	60.5985
407.8	409.536	407.8	355.68	407.8	314.323	387.8	65.4529	407.8	631.858	387.8	108.554	387.8	159.574	387.8	118.278	387.8	154.557	387.8	49.3566	393.8	60.169
408	425.894	408	370.8	408	331.949	388	66.682	408	652.374	388	108.105	388	164.402	388	115.481	388	153.624	388	51.1096	394	59.623
408.2	447.667	408.2	385.632	408.2	341.453	388.2	69.7754	408.2	672.752	388.2	111.113	388.2	167.077	388.2	121.676	388.2	157.94	388.2	54.0888	394.2	59.5309
408.4	469.094	408.4	400.608	408.4	365.645	388.4	70.052	408.4	689.803	388.4	111.173	388.4	171.87	388.4	119.721	388.4	163.072	388.4	52.2205	394.4	58.9603
408.6	486.72	408.6	418.464	408.6	380.506	388.6	70.6563	408.6	705.745	388.6	112.97	388.6	176.629	388.6	125.712	388.6	162.022	388.6	54.2043	394.6	60.0524
408.8	504.115	408.8	435.6	408.8	391.392	388.8	70.7075	408.8	722.242	388.8	112.88	388.8	172.409	388.8	120.603	388.8	159.689	388.8	53.5839	394.8	60.5862
409	523.469	409	454.464	409	400.723	389	71.8445	409	728.48	389	115.634	389	175.934	389	124.882	389	162.955	389	54.4135	395	61.5985
409.2	540.058	409.2	476.208	409.2	415.757	389.2	72.1928	409.2	752.601	389.2	122.1	389.2	177.15	389.2	124.946	389.2	167.155	389.2	55.2647	395.2	61.1997
409.4	569.203	409.4	497.376	409.4	429.062	389.4	74.0775	409.4	782.128	389.4	124.376	389.4	180.797	389.4	126.606	389.4	167.738	389.4	57.0609	395.4	63.3164
409.6	589.939	409.6	516.672	409.6	443.75	389.6	75.7983	409.6	807.497	389.6	124.885	389.6	178.366	389.6	126.529	389.6	166.338	389.6	56.6065	395.6	61.9053
409.8	614.131	409.8	548.064	409.8	461.376	389.8	78.3795	409.8	825.795	389.8	130.408	389.8	184.444	389.8	124.831	389.8	160.389	389.8	55.7264	395.8	63.3164
410	636.826	410	570.816	410	473.299	390	81.0632	410	846.173	390	130.842	390	197.123	390	129.646	390	169.604	390	56.2458	396	64.6662
410.2	660.902	410.2	596.736	410.2	494.726	390.2	82.5177	410.2	866.967	390.2	134.57	390.2	203.549	390.2	130.029	390.2	175.203	390.2	55.9789	396.2	66.0773
410.4	682.56	410.4	613.44	410.4	519.091	390.4	83.6342	410.4	889.841	390.4	133.118	390.4	210.322	390.4	134.5	390.4	176.72	390.4	56.6281	396.4	68.5314
410.6	709.747	410.6	636.336	410.6	541.21	390.6	85.8467	410.6	910.08	390.6	129.959	390.6	204.591	390.6	140.12	390.6	183.485	390.6	57.1114	396.6	68.0406
410.8	731.635	410.8	654.912	410.8	556.07	390.8	84.0542	410.8	915.071	390.8	133.836	390.8	195.733	390.8	139.864	390.8	197.949	390.8	56.455	396.8	68.8382
411	756.058	411	678.672	411	576.634	391	87.7724	411	953.331	391	137.563	391	196.428	391	136.927	391	199.582	391	57.6597	397	69.9425
411.2	782.438	411.2	697.536	411.2	599.962	391.2	87.209	411.2	978.839	391.2	140.048	391.2	205.112	391.2	135.394	391.2	199.349	391.2	58.7201	397.2	70.5561
411.4	809.395	411.4	721.008	411.4	621.734	391.4	87.547	411.4	995.196	391.4	137.728	391.4	203.722	391.4	140.375	391.4	200.982	391.4	58.0781	397.4	72.3967
411.6	842.918	411.6	743.04	411.6	632.448	391.6	90.0361	411.6	1032.35	391.6	140.078	391.6	208.759	391.6	139.609	391.6	198.533	391.6	60.235	397.6	74.9121
411.8	878.746	411.8	776.16	411.8	642.643	391.8	93.5085	411.8	1059.38	391.8	141.71	391.8	217.095	391.8	142.802	391.8	195.267	391.8	60.8986	397.8	73.5624
412	910.08	412	801.216	412	671.501	392	92.3408	412	1076.99	392	145.123	392	213.796	392	145.485	392	194.917	392	62.0456	398	74.2373
412.2	943.142	412.2	832.896	412.2	700.186	392.2	93.6826	412.2	1103.6	392.2	148.026	392.2	213.622	392.2	154.426	392.2	189.784	392.2	63.4595	398.2	76.2619
412.4	976.435	412.4	855.36	412.4	724.032	392.4	95.4956	412.4	1145.19	392.4	152.532	392.4	207.543	392.4	149.7	392.4	192.234	392.4	66.3955	398.4	75.8324
412.6	1012.03	412.6	889.632	412.6	761.011	392.6	96.9194	412.6	1167.92	392.6	150.586	392.6	219.18	392.6	149.955	392.6	192.934	392.6	67.2251	398.6	77.0595
412.8	1046.02	412.8	912.96	412.8	788.486	392.8	99.5416	412.8	1201.33	392.8	147.592	392.8	228.384	392.8	154.298	392.8	195.383	392.8	67.6363	398.8	77.3049
413	1083.34	413	954.864	413	821.318	393	100.433	413	1240.15	393	147.937	393	225.432	393	156.853	393	194.917	393	68.0259	399	81.1702
413.2	1119.86	413.2	992.736	413.2	846.893	393.2	102.43	413.2	1274.11	393.2	146.634	393.2	232.553	393.2	160.812	393.2	203.198	393.2	68.5524	399.2	79.6977
413.4	1165.82	413.4	1039.1	413.4	879.898	393.4	103.762	413.4	1309.18	393.4	146.021	393.4	222.827	393.4	158.13	393.4	203.782	393.4	69.548	399.4	81.0475
413.6	1199.23	413.6	1068.34	413.6	911.866	393.6	108.064	413.6	1340.1	393.6	155.526	393.6	225.953	393.6	157.236	393.6	202.965	393.6	71.2504	399.6	84.1151
413.8	1243.01	413.8	1099.01	413.8	946.253	393.8	108.883	413.8	1369.07	393.8	157.621	393.8	225.085	393.8	154.681	393.8	207.864	393.8	70.7454	399.8	85.1581
414	1283.33	414	1139.18	414	980.122	394	110.42	414	1391.81	394	161.064	394	219.527	394	150.466	394	212.53	394	70.1034	400	87.4895
414.2	1330.56	414.2	1178.5	414.2	1020.38	394.2	112.059	414.2	1427.85	394.2	160.765	394.2	225.779	394.2	145.485	394.2	208.448	394.2	69.9952	400.2	88.0417
414.4	1374.34	414.4	1220.26	414.4	1048.72	394.4	113.39	414.4	1452.8	394.4	160.316	394.4	231.337	394.4	152.637	394.4	219.179	394.4	69.3243	400.4	87.0601
414.6	1428.48	414.6	1261.15	414.6	1072.22	394.6	115.234	414.6	1484.69	394.6	164.507	394.6	228.384	394.6	155.831	394.6	213.463	394.6	70.6084	400.6	86.9374
414.8	1471.1	414.8	1306.37	414.8	1112.66	394.8	118.819	414.8	1533.2	394.8	166.004	394.8	235.158	394.8	158.896	394.8	216.496	394.8	71.236	400.8	88.1644
415	1520.64	415	1343.23	415	1137.37	395	121.687	415	1566.47	395	162.861	395	241.41	395	159.918	395	223.962	395	72.4262	401	89.8823
415.2	1564.42	415.2	1386.86	415.2	1164.67	395.2	122.916	415.2	1591.43	395.2	164.806	395.2	251.831	395.2	169.37	395.2	218.479	395.2	71.9574	401.2	90.5572
415.4	1616.26	415.4	1428.05	415.4	1208.74	395.4	124.043	415.4	1637.17	395.4	172.441	395.4	257.388	395.4	167.582	395.4	221.395	395.4	74.4461	401.4	92.6432
415.6	1658.88	415.6	1473.12	415.6	1240.01	395.6	129.779	415.6	1671.83	395.6	181.272	395.6	261.383	395.6	174.99	395.6	225.711	395.6	72.7869	401.6	93.993
415.8	1715.33	415.8	1526.4	415.8	1269.39	395.8	130.291	415.8	1720.35	395.8	179.326	395.8	255.825	395.8	173.968	395.8	231.894	395.8	74.4461	401.8	91.9683
416	1760.26	416	1572.48	416	1297.73	396	133.671	416	1763.32	396	178.727	396	256.346	396	180.227	396	225.361	396	76.0331	402	92.2751
416.2	1817.86	416.2	1631.52	416.2	1349.05	396.2	135.31	416.2	1785.5	396.2	181.871	396.2	252.352	396.2	186.486	396.2	218.013	396.2	77.6923	402.2	95.7722
416.4	1863.94	416.4	1686.24	416.4	1386.72	396.4	139.51	416.4	1835.41	396.4	181.422	396.4	251.483	396.4	190.19	396.4	235.16	396.4	80.5778	402.4	100.68
416.6	1922.69	416.6	1740.96	416.6	1430.61	396.6	138.383	416.6	1858.98	396.6	185.314	396.6	249.399	396.6	188.657	396.6	236.443	396.6	80.0007	402.6	102.398
416.8	1981.44	416.8	1779.84	416.8	1459.3	396.8	142.48	416.8	1893.63	396.8	185.912	396.8	262.078	396.8	184.953	396.8	238.426	396.8	80.9385	402.8	101.846
417	2041.34	417	1844.64	417	1493.86	397	147.807	417	1932.45	397	192.05	397	264.162	397	193.256	397	248.457	397	82.237	403	102.582
417.2	2090.88	417.2	1896.48	417.2	1538.27	397.2	150.572	417.2	1954.63	397.2	189.954	397.2	261.73	397.2	194.916	397.2	239.709	397.2	82.9583	403.2	104.852
417.4	2154.24	417.4	1949.76	417.4	1601.34	397.4	153.85	417.4	1986.51	397.4	191.601	397.4	263.467	397.4	191.34	397.4	238.776	397.4	85.1225	403.4	103.932
417.6	2217.6	417.6	2001.6	417.6	1640.04	397.6	157.742	417.6	2036.42	397.6	195.193	397.6	268.33	397.6	199.898	397.6	247.524	397.6	88.0801	403.6	103.932
417.8	2279.81	417.8	2069.28	417.8	1678.41	397.8	164.4	417.8	2066.91	397.8	197.738	397.8	274.235	397.8	197.982	397.8	249.391	397.8	86.4931	403.8	104.484
418	2339.71	418	2128.32	418	1721.26	398	170.649	418	2133.46	398	204.624	398	279.445	398	199.514	398	258.956	398	87.2866	404	105.159
418.2	2411.14	418.2	2171.52	418.2	1795.39	398.2	173.824	418.2	2176.43	398.2	204.624	398.2	292.124	398.2	198.109	398.2	272.137	398.2	89.6672	404.2	108.656
418.4	2471.04	418.4	2223.36	418.4	1854.14	398.4	178.126	418.4	2222.18	398.4	211.21	398.4	297.508	398.4	200.408	398.4	265.604	398.4	89.1622	404.4	109.331
418.6	2541.31	418.6	2279.52	418.6	1900.8	398.6	184.989	418.6	2252.67	398.6	214.952	398.6	294.903	398.6	199.77	398.6	265.138	398.6	90.6049	404.6	112.767
418.8	2602.37	418.8	2334.24	418.8	1952.64	398.8	188.676	418.8	2315.06	398.8	220.341	398.8	303.76	398.8	199.898	398.8	260.822	398.8	90.8935	404.8	114.424
419	2671.49	419	2401.92	419	2028.67	399	195.642	419	2366.35	399	225.131	399	300.113	399	196.449	399	260.822	399	95.4382	405	118.78
419.2	2733.7	419.2	2453.76	419.2	2083.97	399.2	198.202	419.2	2423.18	399.2	222.436	399.2	304.802	399.2	198.748	399.2	254.056	399.2	93.7069	405.2	125.099
419.4	2801.66	419.4	2520	419.4	2125.44	399.4	200.865	419.4	2449.52	399.4	229.172	399.4	312.096	399.4	199.387	399.4	255.106	399.4	95.2939	405.4	125.283
419.6	2867.33	419.6	2574.72	419.6	2173.82	399.6	205.065	419.6	2485.57	399.6	238.303	399.6	309.665	399.6	198.109	399.6	247.991	399.6	98.9008	405.6	125.774
419.8	2944.51	419.8	2640.96	419.8	2227.39	399.8	211.313	419.8	2504.97	399.8	238.752	399.8	309.491	399.8	200.281	399.8	248.224	399.8	100.127	405.8	129.026
420	3005.57	420	2700	420	2293.06	400	215.001	420	2521.61	400	242.345	400	304.976	400	207.689	400	243.792	400	102.868	406	127.246
420.2	3079.3	420.2	2756.16	420.2	2334.53	400.2	221.249	420.2	2561.81	400.2	244.74	400.2	307.755	400.2	208.328	400.2	253.59	400.2	103.518	406.2	129.7
420.4	3148.42	420.4	2822.4	420.4	2381.18	400.4	227.088	420.4	2613.1	400.4	248.632	400.4	308.449	400.4	206.412	400.4	262.922	400.4	102.363	406.4	132.216
420.6	3219.84	420.6	2887.2	420.6	2429.57	400.6	234.872	420.6	2653.3	400.6	252.823	400.6	309.144	400.6	215.225	400.6	260.589	400.6	102.219	406.6	135.038
420.8	3278.59	420.8	2928.96	420.8	2503.87	400.8	236.921	420.8	2711.53	400.8	256.116	400.8	316.959	400.8	222.25	400.8	281.002	400.8	103.662	406.8	137.676
421	3360.38	421	2989.44	421	2543.62	401	245.627	421	2755.89	401	263.451	401	331.722	401	228.381	401	276.219	401	105.682	407	141.787
421.2	3422.59	421.2	3065.76	421.2	2602.37	401.2	251.773	421.2	2803.02	401.2	265.547	401.2	339.711	401.2	235.279	401.2	291.967	401.2	106.475	407.2	144.793
421.4	3498.62	421.4	3140.64	421.4	2652.48	401.4	257.1	421.4	2839.06	401.4	283.06	401.4	345.616	401.4	236.045	401.4	279.485	401.4	108.928	407.4	147.554
421.6	3556.22	421.6	3218.4	421.6	2707.78	401.6	261.914	421.6	2876.49	401.6	274.378	401.6	346.832	401.6	240.899	401.6	278.552	401.6	110.515	407.6	150.745
421.8	3633.41	421.8	3265.92	421.8	2775.17	401.8	268.06	421.8	2909.76	401.8	271.684	401.8	345.616	401.8	241.793	401.8	273.653	401.8	108.134	407.8	151.91
422	3701.38	422	3348	422	2837.38	402	273.693	422	2951.35	402	276.324	402	341.274	402	238.727	402	278.436	402	108.495	408	160.561
422.2	3775.1	422.2	3420	422.2	2894.4	402.2	286.292	422.2	3022.05	402.2	278.719	402.2	350.305	402.2	245.88	402.2	272.37	402.2	112.607	408.2	162.893
422.4	3847.68	422.4	3500.64	422.4	2934.14	402.4	289.263	422.4	3059.48	402.4	279.318	402.4	349.09	402.4	244.22	402.4	273.303	402.4	118.378	408.4	166.328
422.6	3926.02	422.6	3575.52	422.6	3006.72	402.6	300.12	422.6	3088.59	402.6	289.048	402.6	366.631	402.6	248.307	402.6	277.619	402.6	120.398	408.6	170.439
422.8	3987.07	422.8	3643.2	422.8	3065.47	402.8	310.158	422.8	3145.43	402.8	302.519	402.8	361.073	402.8	245.497	402.8	282.518	402.8	119.749	408.8	175.654
423	4065.41	423	3733.92	423	3136.32	403	312.514	423	3185.63	403	305.663	403	364.72	403	245.369	403	287.417	403	120.614	409	179.335
423.2	4128.77	423.2	3798.72	423.2	3176.06	403.2	321.323	423.2	3223.06	403.2	309.405	403.2	360.9	403.2	255.588	403.2	288.7	403.2	123.283	409.2	184.366
423.4	4209.41	423.4	3862.08	423.4	3264.19	403.4	332.591	423.4	3263.26	403.4	318.835	403.4	367.326	403.4	255.077	403.4	293.133	403.4	122.201	409.4	188.047
423.6	4281.98	423.6	3919.68	423.6	3326.4	403.6	340.58	423.6	3299.3	403.6	327.068	403.6	368.715	403.6	253.927	403.6	287.884	403.6	122.201	409.6	190.44
423.8	4371.84	423.8	4001.76	423.8	3395.52	403.8	358.71	423.8	3340.89	403.8	330.062	403.8	397.893	403.8	257.504	403.8	302.931	403.8	122.85	409.8	193.14
424	4446.72	424	4070.88	424	3416.26	404	367.622	424	3358.91	404	340.391	404	399.803	404	261.08	404	300.598	404	123.644	410	196.698
424.2	4530.82	424.2	4134.24	424.2	3452.54	404.2	378.479	424.2	3411.59	404.2	349.671	404.2	405.534	404.2	266.317	404.2	301.298	404.2	127.756	410.2	196.943
424.4	4602.24	424.4	4219.2	424.4	3502.66	404.4	391.795	424.4	3449.02	404.4	360.299	404.4	415.434	404.4	273.342	404.4	300.482	404.4	128.549	410.4	203.508
424.6	4684.03	424.6	4278.24	424.6	3559.68	404.6	409.311	424.6	3482.29	404.6	371.226	404.6	403.624	404.6	286.115	404.6	304.214	404.6	132.589	410.6	206.883
424.8	4753.15	424.8	4338.72	424.8	3632.26	404.8	418.427	424.8	3530.81	404.8	377.962	404.8	408.313	404.8	295.823	404.8	308.53	404.8	134.537	410.8	211.668
425	4823.42	425	4393.44	425	3663.36	405	425.802	425	3543.28	405	390.686	405	421.513	405	295.951	405	318.212	405	139.659	411	216.147
425.2	4887.94	425.2	4468.32	425.2	3692.74	405.2	436.25	425.2	3565.46	405.2	392.183	405.2	435.233	405.2	303.87	405.2	317.629	405.2	147.089	411.2	220.748
425.4	4952.45	425.4	4523.04	425.4	3754.94	405.4	451.307	425.4	3605.66	405.4	395.925	405.4	450.69	405.4	313.45	405.4	319.962	405.4	147.305	411.4	225.105
425.6	5027.33	425.6	4587.84	425.6	3822.34	405.6	463.804	425.6	3636.16	405.6	410.445	405.6	451.211	405.6	313.322	405.6	311.913	405.6	147.882	411.6	228.356
425.8	5096.45	425.8	4635.36	425.8	3901.82	405.8	473.33	425.8	3679.14	405.8	409.696	405.8	445.827	405.8	314.855	405.8	326.844	405.8	151.706	411.8	231.547
426	5155.2	426	4691.52	426	3957.12	406	490.435	426	3715.18	406	408.948	406	461.979	406	305.658	406	335.359	406	149.614	412	236.394
426.2	5224.32	426.2	4747.68	426.2	4012.42	406.2	507.746	426.2	3735.97	406.2	416.582	406.2	473.963	406.2	309.618	406.2	338.509	406.2	152.499	412.2	240.259
426.4	5292.29	426.4	4809.6	426.4	4026.24	406.4	522.291	426.4	3783.11	406.4	429.006	406.4	456.074	406.4	317.154	406.4	353.906	406.4	155.457	412.4	245.29
426.6	5364.86	426.6	4891.68	426.6	4117.82	406.6	536.939	426.6	3794.2	406.6	442.328	406.6	467.363	406.6	325.328	406.6	352.739	406.6	158.775	412.6	255.965
426.8	5421.31	426.8	4950.72	426.8	4178.3	406.8	557.015	426.8	3839.94	406.8	442.777	406.8	466.147	406.8	342.955	406.8	351.34	406.8	161.877	412.8	261.364
427	5485.82	427	5021.28	427	4216.32	407	569.614	427	3848.26	407	451.609	407	484.557	407	342.7	407	356.006	407	166.71	413	266.825
427.2	5549.18	427.2	5081.76	427.2	4221.5	407.2	589.485	427.2	3888.46	407.2	469.422	407.2	483.862	407.2	360.837	407.2	369.07	407.2	170.245	413.2	272.776
427.4	5616	427.4	5149.44	427.4	4311.36	407.4	607.513	427.4	3924.5	407.4	480.049	407.4	495.151	407.4	366.585	407.4	360.788	407.4	173.491	413.4	280.936
427.6	5665.54	427.6	5209.92	427.6	4349.38	407.6	617.449	427.6	3952.23	407.6	483.043	407.6	497.757	407.6	372.716	407.6	368.02	407.6	177.242	413.6	285.537
427.8	5733.5	427.8	5267.52	427.8	4411.58	407.8	642.544	427.8	3996.59	407.8	495.018	407.8	510.261	407.8	373.738	407.8	370.236	407.8	178.613	413.8	290.016
428	5796.86	428	5333.76	428	4523.9	408	665.591	428	3996.59	408	523.16	408	526.587	408	382.041	408	369.653	408	188.784	414	294.618
428.2	5854.46	428.2	5369.76	428.2	4553.28	408.2	676.039	428.2	4029.86	408.2	542.769	408.2	531.971	408.2	400.178	408.2	370.703	408.2	191.526	414.2	299.833
428.4	5902.85	428.4	5397.12	428.4	4579.2	408.4	712.914	428.4	4056.2	408.4	559.384	408.4	534.923	408.4	410.141	408.4	391.116	408.4	195.565	414.4	304.68
428.6	5950.08	428.6	5418.72	428.6	4587.84	408.6	740.058	428.6	4085.31	408.6	571.958	408.6	549.859	408.6	397.496	408.6	390.766	408.6	200.399	414.6	310.017
428.8	6003.07	428.8	5473.44	428.8	4622.4	408.8	750.301	428.8	4108.88	408.8	586.029	408.8	580.774	408.8	404.266	408.8	400.915	408.8	206.53	414.8	315.539
429	6053.76	429	5522.4	429	4696.7	409	766.485	429	4128.28	409	595.309	409	587.2	409	411.291	409	400.098	409	210.858	415	322.288
429.2	6105.6	429.2	5567.04	429.2	4741.63	409.2	785.025	429.2	4154.62	409.2	609.38	409.2	592.931	409.2	416.528	409.2	418.995	409.2	216.774	415.2	328.546
429.4	6152.83	429.4	5610.24	429.4	4772.74	409.4	813.295	429.4	4172.64	409.4	632.132	409.4	618.288	409.4	427.385	409.4	421.328	409.4	221.102	415.4	339.467
429.6	6196.61	429.6	5647.68	429.6	4809.02	409.6	830.606	429.6	4200.37	409.6	643.958	409.6	620.025	409.6	438.497	409.6	435.909	409.6	223.915	415.6	350.51
429.8	6243.84	429.8	5679.36	429.8	4843.58	409.8	854.062	429.8	4203.14	409.8	648.299	409.8	615.162	409.8	450.887	409.8	442.324	409.8	227.089	415.8	358.118
430	6288.77	430	5722.56	430	4864.32	410	882.026	430	4230.87	410	662.07	410	635.482	410	454.719	410	454.339	410	231.273	416	362.413
430.2	6323.33	430.2	5760	430.2	4866.05	410.2	908.453	430.2	4241.96	410.2	691.708	410.2	642.429	410.2	456.507	410.2	456.555	410.2	231.562	416.2	369.714
430.4	6380.93	430.4	5819.04	430.4	4936.9	410.4	935.699	430.4	4258.59	410.4	697.995	410.4	658.407	410.4	464.299	410.4	455.389	410.4	239.281	416.4	380.88
430.6	6429.31	430.6	5873.76	430.6	4948.99	410.6	957.722	430.6	4283.55	410.6	719.251	410.6	667.091	410.6	481.415	410.6	448.156	410.6	243.248	416.6	392.967
430.8	6465.02	430.8	5935.68	430.8	4993.92	410.8	992.855	430.8	4275.23	410.8	730.777	410.8	684.806	410.8	484.225	410.8	443.491	410.8	248.875	416.8	398.795
431	6499.58	431	5974.56	431	5021.57	411	1012.73	431	4286.32	411	742.602	411	708.773	411	488.823	411	470.203	411	254.141	417	398.734
431.2	6530.69	431.2	6024.96	431.2	5037.12	411.2	1041.71	431.2	4304.34	411.2	767.75	411.2	716.241	411.2	497.636	411.2	477.551	411.2	259.551	417.2	409.164
431.4	6556.03	431.4	6040.8	431.4	5090.69	411.4	1073.47	431.4	4318.2	411.4	797.987	411.4	727.704	411.4	499.552	411.4	483.267	411.4	264.673	417.4	416.649
431.6	6600.96	431.6	6066.72	431.6	5145.98	411.6	1097.03	431.6	4325.13	411.6	814.901	411.6	738.646	411.6	505.811	411.6	488.516	411.6	268.497	417.6	422.478
431.8	6647.04	431.8	6082.56	431.8	5159.81	411.8	1117.51	431.8	4345.93	411.8	836.457	411.8	761.05	411.8	505.3	411.8	507.646	411.8	272.248	417.8	430.269
432	6683.9	432	6104.16	432	5189.18	412	1162.58	432	4363.95	412	837.055	412	761.05	412	522.544	412	514.762	412	277.947	418	441.006
432.2	6713.86	432.2	6135.84	432.2	5199.55	412.2	1184.09	432.2	4379.2	412.2	865.346	412.2	776.16	412.2	546.302	412.2	526.426	412.2	282.491	418.2	450.7
432.4	6746.11	432.4	6184.8	432.4	5230.66	412.4	1216.87	432.4	4368.11	412.4	890.344	412.4	775.986	412.4	553.71	412.4	529.343	412.4	288.406	418.4	453.338
432.6	6771.46	432.6	6180.48	432.6	5227.2	412.6	1250.67	432.6	4366.72	412.6	928.365	412.6	789.012	412.6	564.056	412.6	527.36	412.6	300.958	418.6	464.075
432.8	6795.65	432.8	6209.28	432.8	5287.68	412.8	1296.77	432.8	4383.36	412.8	935.251	412.8	807.769	412.8	579.384	412.8	542.874	412.8	307.307	418.8	470.026
433	6811.78	433	6223.68	433	5311.87	413	1334.66	433	4340.38	413	958.153	413	847.541	413	585.642	413	531.909	413	313.727	419	480.456
433.2	6827.9	433.2	6243.84	433.2	5318.78	413.2	1363.35	433.2	4380.58	413.2	975.217	413.2	870.64	413.2	594.839	413.2	546.373	413.2	320.724	419.2	487.021
433.4	6857.86	433.4	6245.28	433.4	5389.63	413.4	1388.95	433.4	4391.67	413.4	991.384	413.4	899.644	413.4	604.163	413.4	557.338	413.4	330.319	419.4	491.868
433.6	6862.46	433.6	6275.52	433.6	5419.01	413.6	1428.9	433.6	4377.81	413.6	1019.67	413.6	900.686	413.6	611.827	413.6	578.801	413.6	335.729	419.6	504.2
433.8	6860.16	433.8	6304.32	433.8	5467.39	413.8	1461.68	433.8	4402.76	413.8	1049.76	413.8	936.463	413.8	632.519	413.8	573.902	413.8	340.995	419.8	514.323
434	6862.46	434	6305.76	434	5453.57	414	1504.7	434	4395.83	414	1061.29	414	937.158	414	651.04	414	565.27	414	346.405	420	518.188
434.2	6877.44	434.2	6321.6	434.2	5482.94	414.2	1539.52	434.2	4413.85	414.2	1089.13	414.2	929.863	414.2	644.398	414.2	566.086	414.2	352.537	420.2	532.729
434.4	6865.92	434.4	6346.08	434.4	5527.87	414.4	1575.38	434.4	4434.65	414.4	1104.55	414.4	923.264	414.4	656.788	414.4	566.786	414.4	358.236	420.4	538.374
434.6	6885.5	434.6	6331.68	434.6	5562.43	414.6	1625.57	434.6	4444.35	414.6	1134.78	414.6	956.089	414.6	673.521	414.6	582.183	414.6	364.512	420.6	544.938
434.8	6906.24	434.8	6347.52	434.8	5548.61	414.8	1657.32	434.8	4442.97	414.8	1155.74	414.8	965.988	414.8	690.509	414.8	613.095	414.8	371.004	420.8	548.804
435	6918.91	435	6386.4	435	5520.96	415	1696.24	435	4436.03	415	1175.35	415	993.603	415	715.927	415	618.461	415	378.939	421	562.485
435.2	6944.26	435.2	6416.64	435.2	5519.23	415.2	1737.22	435.2	4422.17	415.2	1192.12	415.2	1024.34	415.2	727.678	415.2	624.876	415.2	386.297	421.2	571.32
435.4	6948.86	435.4	6418.08	435.4	5512.32	415.4	1782.28	435.4	4390.29	415.4	1218.61	415.4	1058.38	415.4	739.046	415.4	632.808	415.4	399.138	421.4	587.333
435.6	6954.62	435.6	6429.6	435.6	5531.33	415.6	1830.43	435.6	4387.51	415.6	1254.09	415.6	1064.29	415.6	738.535	415.6	658.354	415.6	412.123	421.6	588.928
435.8	6973.06	435.8	6433.92	435.8	5501.95	415.8	1876.52	435.8	4357.02	415.8	1276.09	415.8	1093.12	415.8	758.461	415.8	678.534	415.8	421.068	421.8	589.603
436	6985.73	436	6444	436	5498.5	416	1923.64	436	4362.56	416	1314.86	416	1114.48	416	763.954	416	671.301	416	426.117	422	598.131
436.2	6984.58	436.2	6452.64	436.2	5512.32	416.2	1958.46	436.2	4341.77	416.2	1345.7	416.2	1129.07	416.2	778.898	416.2	670.368	416.2	434.702	422.2	609.973
436.4	6978.82	436.4	6474.24	436.4	5527.87	416.4	1995.34	436.4	4340.38	416.4	1388.21	416.4	1138.45	416.4	798.313	416.4	694.398	416.4	447.831	422.4	613.531
436.6	6973.06	436.6	6480	436.6	5507.14	416.6	2044.51	436.6	4344.54	416.6	1417.84	416.6	1161.9	416.6	811.341	416.6	685.532	416.6	462.042	422.6	625.802
436.8	6975.36	436.8	6480	436.8	5533.06	416.8	2078.31	436.8	4348.7	416.8	1452.72	416.8	1175.09	416.8	845.445	416.8	693.464	416.8	468.895	422.8	632.551
437	6974.21	437	6472.8	437	5519.23	417	2123.38	437	4334.84	417	1471.43	417	1200.97	417	863.711	417	707.345	417	468.823	423	641.754
437.2	6979.97	437.2	6472.8	437.2	5526.14	417.2	2169.47	437.2	4329.29	417.2	1501.37	417.2	1229.11	417.2	872.78	417.2	728.225	417.2	481.086	423.2	644.821
437.4	6964.99	437.4	6458.4	437.4	5520.96	417.4	2201.22	437.4	4327.91	417.4	1520.83	417.4	1262.28	417.4	876.484	417.4	716.094	417.4	489.887	423.4	652.797
437.6	6951.17	437.6	6456.96	437.6	5538.24	417.6	2250.39	437.6	4309.88	417.6	1546.28	417.6	1288.16	417.6	882.998	417.6	759.136	417.6	496.74	423.6	659.546
437.8	6935.04	437.8	6451.2	437.8	5484.67	417.8	2293.41	437.8	4308.5	417.8	1576.21	417.8	1318.9	417.8	916.591	417.8	787.365	417.8	505.902	423.8	672.43
438	6912	438	6462.72	438	5482.94	418	2348.72	438	4291.86	418	1607.65	418	1348.6	418	912.376	418	788.998	418	518.526	424	684.701
438.2	6901.63	438.2	6449.76	438.2	5474.3	418.2	2395.84	438.2	4282.16	418.2	1634.59	418.2	1362.84	418.2	913.015	418.2	801.596	418.2	529.924	424.2	699.425
438.4	6888.96	438.4	6410.88	438.4	5415.55	418.4	2443.98	438.4	4240.57	418.4	1676.51	418.4	1377.25	418.4	942.392	418.4	806.962	418.4	533.025	424.4	701.88
438.6	6883.2	438.6	6389.28	438.6	5453.57	418.6	2501.34	438.6	4241.96	418.6	1713.93	418.6	1391.5	418.6	948.907	418.6	831.574	418.6	545.65	424.6	707.401
438.8	6864.77	438.8	6382.08	438.8	5420.74	418.8	2547.44	438.8	4247.5	418.8	1721.41	418.8	1392.36	418.8	971.77	418.8	827.841	418.8	552.647	424.8	715.377
439	6854.4	439	6377.76	439	5451.84	419	2581.24	439	4232.25	419	1743.87	419	1384.9	419	962.829	419	836.823	419	564.91	425	724.58
439.2	6857.86	439.2	6356.16	439.2	5417.28	419.2	2632.45	439.2	4214.23	419.2	1779.79	419.2	1409.73	419.2	998.338	419.2	857.236	419.2	572.629	425.2	735.01
439.4	6844.03	439.4	6343.2	439.4	5429.38	419.4	2685.72	439.4	4228.09	419.4	1805.24	419.4	1434.74	419.4	1019.92	419.4	876.366	419.4	578.328	425.4	734.397
439.6	6832.51	439.6	6330.24	439.6	5356.8	419.6	2742.05	439.6	4214.23	419.6	1856.13	419.6	1458.88	419.6	1018.26	419.6	875.55	419.6	592.828	425.6	734.397
439.8	6807.17	439.8	6320.16	439.8	5360.26	419.8	2780.98	439.8	4190.67	419.8	1881.58	419.8	1495.18	419.8	1058.88	419.8	884.648	419.8	604.73	425.8	738.691
440	6788.74	440	6307.2	440	5304.96	420	2814.78	440	4165.71	420	1902.53	420	1514.81	420	1057.48	420	901.329	420	609.275	426	744.827
440.2	6766.85	440.2	6292.8	440.2	5304.96	420.2	2850.63	440.2	4128.28	420.2	1929.48	420.2	1546.76	420.2	1102.82	420.2	900.979	420.2	626.372	426.2	751.576
440.4	6742.66	440.4	6278.4	440.4	5292.86	420.4	2914.14	440.4	4133.83	420.4	1951.93	420.4	1554.58	420.4	1109.72	420.4	904.828	420.4	633.008	426.4	753.416
440.6	6721.92	440.6	6255.36	440.6	5294.59	420.6	2939.74	440.6	4129.67	420.6	1971.39	420.6	1559.79	420.6	1131.18	420.6	927.691	420.6	640.727	426.6	761.392
440.8	6693.12	440.8	6223.68	440.8	5287.68	420.8	2995.06	440.8	4101.95	420.8	2017.79	420.8	1570.56	420.8	1142.42	420.8	932.007	420.8	645.272	426.8	769.368
441	6658.56	441	6202.08	441	5272.13	421	3054.47	441	4082.54	421	2047.73	421	1628.74	421	1180.74	421	927.108	421	661.358	427	785.933
441.2	6626.3	441.2	6171.84	441.2	5282.5	421.2	3103.63	441.2	4063.13	421.2	2080.66	421.2	1631.86	421.2	1191.72	421.2	952.537	421.2	671.746	427.2	793.909
441.4	6598.66	441.4	6151.68	441.4	5218.56	421.4	3164.07	441.4	4043.72	421.4	2103.12	421.4	1669.72	421.4	1194.53	421.4	957.669	421.4	690.574	427.4	803.112
441.6	6575.62	441.6	6135.84	441.6	5185.73	421.6	3217.33	441.6	4021.54	421.6	2127.07	421.6	1709.32	421.6	1220.46	421.6	986.481	421.6	692.45	427.6	801.885
441.8	6544.51	441.8	6135.84	441.8	5125.25	421.8	3268.55	441.8	3974.41	421.8	2162.99	421.8	1754.13	421.8	1215.48	421.8	984.031	421.8	693.243	427.8	798.204
442	6524.93	442	6114.24	442	5132.16	422	3317.71	442	3953.62	422	2186.94	422	1738.5	422	1224.29	422	1012.49	422	703.27	428	808.02
442.2	6493.82	442.2	6086.88	442.2	5147.71	422.2	3378.15	442.2	3931.43	422.2	2246.82	422.2	1759.34	422.2	1238.47	422.2	1036.52	422.2	717.193	428.2	812.929
442.4	6477.7	442.4	6056.64	442.4	5135.62	422.4	3428.34	442.4	3895.39	422.4	2266.28	422.4	1802.76	422.4	1270.15	422.4	1026.37	422.4	721.377	428.4	817.223
442.6	6445.44	442.6	6032.16	442.6	5116.61	422.6	3474.43	442.6	3870.44	422.6	2318.67	422.6	1828.81	422.6	1287.52	422.6	1008.88	422.6	735.804	428.6	820.291
442.8	6413.18	442.8	5971.68	442.8	5095.87	422.8	3519.5	442.8	3857.96	422.8	2345.61	422.8	1858.34	422.8	1301.57	422.8	1022.99	422.8	743.74	428.8	825.813
443	6391.3	443	5952.96	443	5101.06	423	3569.69	443	3831.62	423	2372.55	423	1830.55	423	1332.22	423	1038.16	423	754.56	429	830.721
443.2	6365.95	443.2	5925.6	443.2	5068.22	423.2	3622.95	443.2	3820.53	423.2	2386.03	423.2	1863.55	423.2	1351.38	423.2	1045.97	423.2	758.167	429.2	835.629
443.4	6338.3	443.4	5898.24	443.4	5014.66	423.4	3657.78	443.4	3806.67	423.4	2414.47	423.4	1933.02	423.4	1367.99	423.4	1036.17	423.4	767.545	429.4	838.083
443.6	6306.05	443.6	5857.92	443.6	4983.55	423.6	3698.75	443.6	3781.72	423.6	2460.87	423.6	1934.76	423.6	1390.98	423.6	1065.92	423.6	775.48	429.6	838.697
443.8	6265.73	443.8	5856.48	443.8	4966.27	423.8	3730.51	443.8	3766.47	423.8	2481.83	423.8	1938.23	423.8	1383.32	423.8	1085.98	423.8	790.629	429.8	846.059
444	6233.47	444	5829.12	444	4950.72	424	3773.53	444	3759.54	424	2501.29	424	1957.33	424	1399.92	424	1084.81	424	805.057	430	847.9
444.2	6202.37	444.2	5800.32	444.2	4952.45	424.2	3813.47	444.2	3727.65	424.2	2525.24	424.2	1993.81	424.2	1439.52	424.2	1086.1	424.2	822.37	430.2	862.625
444.4	6179.33	444.4	5760	444.4	4942.08	424.4	3863.66	444.4	3687.45	424.4	2547.69	424.4	2035.49	424.4	1440.8	424.4	1107.33	424.4	825.255	430.4	872.441
444.6	6143.62	444.6	5722.56	444.6	4897.15	424.6	3905.66	444.6	3687.45	424.6	2577.63	424.6	2047.64	424.6	1445.9	424.6	1103.48	424.6	831.748	430.6	873.055
444.8	6117.12	444.8	5716.8	444.8	4857.41	424.8	3955.85	444.8	3687.45	424.8	2591.1	424.8	2068.49	424.8	1451.01	424.8	1131.71	424.8	841.126	430.8	870.601
445	6083.71	445	5676.48	445	4871.23	425	4002.97	445	3663.89	425	2615.05	425	2094.54	425	1495.72	425	1132.17	425	851.946	431	876.736
445.2	6050.3	445.2	5637.6	445.2	4841.86	425.2	4033.7	445.2	3644.48	425.2	2662.95	425.2	2091.06	425.2	1518.71	425.2	1136.6	425.2	864.21	431.2	873.668
445.4	6013.44	445.4	5613.12	445.4	4791.74	425.4	4052.14	445.4	3623.69	425.4	2701.87	425.4	2096.27	425.4	1536.59	425.4	1129.72	425.4	863.488	431.4	876.736
445.6	5986.94	445.6	5577.12	445.6	4755.46	425.6	4089.01	445.6	3600.12	425.6	2724.32	425.6	2110.17	425.6	1557.03	425.6	1157.6	425.6	863.488	431.6	884.098
445.8	5947.78	445.8	5538.24	445.8	4762.37	425.8	4123.84	445.8	3561.3	425.8	2719.83	425.8	2155.32	425.8	1532.76	425.8	1190.96	425.8	868.538	431.8	889.62
446	5909.76	446	5508	446	4734.72	426	4154.57	446	3547.44	426	2751.27	426	2137.96	426	1567.25	426	1201.46	426	875.752	432	899.437
446.2	5871.74	446.2	5477.76	446.2	4745.09	426.2	4211.93	446.2	3516.94	426.2	2758.75	426.2	2143.17	426.2	1572.36	426.2	1193.3	426.2	883.687	432.2	898.823
446.4	5849.86	446.4	5444.64	446.4	4700.16	426.4	4235.49	446.4	3504.47	426.4	2809.64	426.4	2146.64	426.4	1576.19	426.4	1203.79	426.4	885.851	432.4	903.731
446.6	5807.23	446.6	5391.36	446.6	4644.86	426.6	4286.7	446.6	3483.67	426.6	2817.13	426.6	2151.85	426.6	1564.69	426.6	1209.63	426.6	895.229	432.6	906.185
446.8	5776.13	446.8	5374.08	446.8	4667.33	426.8	4337.92	446.8	3444.86	426.8	2857.54	426.8	2174.43	426.8	1549.37	426.8	1213.13	426.8	904.607	432.8	903.118
447	5731.2	447	5319.36	447	4636.22	427	4377.86	447	3411.59	427	2863.53	427	2197.01	427	1567.25	427	1203.79	427	924.084	433	904.958
447.2	5710.46	447.2	5315.04	447.2	4612.03	427.2	4397.33	447.2	3401.88	427.2	2894.97	427.2	2224.79	427.2	1567.25	427.2	1222.46	427.2	933.462	433.2	911.094
447.4	5668.99	447.4	5263.2	447.4	4584.38	427.4	4420.88	447.4	3367.23	427.4	2891.97	427.4	2247.37	427.4	1609.4	427.4	1220.12	427.4	944.282	433.4	906.799
447.6	5628.67	447.6	5215.68	447.6	4551.55	427.6	4435.22	447.6	3347.82	427.6	2921.91	427.6	2224.79	427.6	1600.46	427.6	1234.12	427.6	942.84	433.6	910.48
447.8	5592.96	447.8	5178.24	447.8	4525.63	427.8	4473.12	447.8	3335.34	427.8	2914.43	427.8	2228.27	427.8	1629.84	427.8	1245.79	427.8	938.511	433.8	914.775
448	5545.73	448	5152.32	448	4487.62	428	4511.02	448	3310.39	428	2950.35	428	2269.95	428	1643.89	428	1249.29	428	950.053	434	913.548
448.2	5492.74	448.2	5114.88	448.2	4456.51	428.2	4543.8	448.2	3279.89	428.2	2962.33	428.2	2283.84	428.2	1647.72	428.2	1264.45	428.2	955.824	434.2	914.775
448.4	5460.48	448.4	5094.72	448.4	4459.97	428.4	4570.43	448.4	3270.19	428.4	2980.29	428.4	2306.42	428.4	1665.6	428.4	1278.45	428.4	960.874	434.4	911.094
448.6	5424.77	448.6	5058.72	448.6	4415.04	428.6	4604.23	448.6	3223.06	428.6	2992.26	428.6	2329	428.6	1683.48	428.6	1270.28	428.6	964.481	434.6	918.456
448.8	5395.97	448.8	5038.56	448.8	4371.84	428.8	4627.79	448.8	3224.44	428.8	3016.21	428.8	2351.58	428.8	1682.2	428.8	1281.95	428.8	970.973	434.8	913.548
449	5354.5	449	4996.8	449	4311.36	429	4665.69	449	3188.4	429	3023.7	429	2349.84	429	1680.93	429	1300.61	429	976.744	435	917.229
449.2	5319.94	449.2	4956.48	449.2	4302.72	429.2	4700.52	449.2	3157.9	429.2	3035.67	429.2	2377.63	429.2	1696.26	429.2	1299.44	429.2	982.515	435.2	925.818
449.4	5285.38	449.4	4914.72	449.4	4283.71	429.4	4731.25	449.4	3142.65	429.4	3038.67	429.4	2377.63	429.4	1702.64	429.4	1309.94	429.4	985.401	435.4	917.229
449.6	5255.42	449.6	4890.24	449.6	4276.8	429.6	4754.81	449.6	3113.54	429.6	3068.6	429.6	2377.63	429.6	1726.91	429.6	1329.77	429.6	986.122	435.6	911.707
449.8	5222.02	449.8	4854.24	449.8	4249.15	429.8	4784.51	449.8	3087.2	429.8	3077.59	429.8	2405.42	429.8	1717.97	429.8	1342.6	429.8	994.779	435.8	904.958
450	5192.06	450	4821.12	450	4243.97	430	4798.85	450	3053.93	430	3094.05	430	2412.37	430	1724.36	430	1347.27	430	996.943	436	907.412
450.2	5144.83	450.2	4783.68	450.2	4181.76	430.2	4816.27	450.2	3016.5	430.2	3126.98	430.2	2414.1	430.2	1724.36	430.2	1341.44	430.2	1014.26	436.2	913.548
450.4	5119.49	450.4	4763.52	450.4	4200.77	430.4	4828.56	450.4	3001.25	430.4	3120.99	430.4	2424.52	430.4	1726.91	430.4	1357.77	430.4	1025.8	436.4	912.321
450.6	5083.78	450.6	4714.56	450.6	4157.57	430.6	4835.73	450.6	2967.98	430.6	3131.47	430.6	2426.26	430.6	1737.13	430.6	1339.1	430.6	1026.52	436.6	906.185
450.8	5030.78	450.8	4677.12	450.8	4133.38	430.8	4836.75	450.8	2949.96	430.8	3143.45	430.8	2398.47	430.8	1746.07	430.8	1353.1	430.8	1023.63	436.8	904.958
451	4990.46	451	4639.68	451	4110.91	431	4863.38	451	2927.78	431	3159.91	431	2396.73	431	1744.79	431	1350.77	431	1030.85	437	907.412
451.2	4954.75	451.2	4645.44	451.2	4083.26	431.2	4872.6	451.2	2927.78	431.2	3171.89	431.2	2365.47	431.2	1755.01	431.2	1376.43	431.2	1027.24	437.2	906.799
451.4	4923.65	451.4	4602.24	451.4	4029.7	431.4	4899.23	451.4	2913.92	431.4	3183.86	431.4	2408.89	431.4	1740.96	431.4	1350.77	431.4	1030.85	437.4	900.664
451.6	4878.72	451.6	4579.2	451.6	4007.23	431.6	4928.94	451.6	2886.19	431.6	3194.34	431.6	2410.63	431.6	1748.62	431.6	1341.44	431.6	1039.5	437.6	907.412
451.8	4837.25	451.8	4564.8	451.8	3976.13	431.8	4962.74	451.8	2848.77	431.8	3162.91	431.8	2407.15	431.8	1752.46	431.8	1350.77	431.8	1046	437.8	906.185
452	4801.54	452	4523.04	452	3951.94	432	4967.86	452	2841.83	432	3155.42	432	2452.31	432	1761.4	432	1336.77	432	1057.54	438	903.118
452.2	4764.67	452.2	4484.16	452.2	3926.02	432.2	5000.64	452.2	2819.65	432.2	3188.35	432.2	2474.89	432.2	1767.78	432.2	1322.77	432.2	1056.82	438.2	900.664
452.4	4731.26	452.4	4442.4	452.4	3872.45	432.4	5014.98	452.4	2776.68	432.4	3186.86	432.4	2447.1	432.4	1766.51	432.4	1332.1	432.4	1062.59	438.4	896.982
452.6	4689.79	452.6	4419.36	452.6	3843.07	432.6	5000.64	452.6	2785	432.6	3189.85	432.6	2471.42	432.6	1770.34	432.6	1347.27	432.6	1065.47	438.6	893.301
452.8	4663.3	452.8	4396.32	452.8	3806.78	432.8	5009.86	452.8	2744.8	432.8	3249.73	432.8	2473.15	432.8	1769.06	432.8	1361.27	432.8	1061.87	438.8	889.007
453	4620.67	453	4367.52	453	3763.58	433	5016	453	2714.3	433	3255.71	433	2483.57	433	1772.89	433	1355.43	433	1064.03	439	886.552
453.2	4578.05	453.2	4337.28	453.2	3754.94	433.2	5010.88	453.2	2710.14	433.2	3252.72	433.2	2466.2	433.2	1755.01	433.2	1346.1	433.2	1071.24	439.2	892.688
453.4	4537.73	453.4	4294.08	453.4	3746.3	433.4	5017.03	453.4	2682.41	433.4	3227.27	433.4	2469.68	433.4	1758.84	433.4	1375.26	433.4	1066.2	439.4	886.552
453.6	4504.32	453.6	4268.16	453.6	3725.57	433.6	5010.88	453.6	2665.78	433.6	3216.8	433.6	2481.84	433.6	1778	433.6	1386.93	433.6	1070.52	439.6	884.712
453.8	4461.7	453.8	4240.8	453.8	3706.56	433.8	5018.05	453.8	2633.9	433.8	3233.26	433.8	2483.57	433.8	1746.07	433.8	1365.93	433.8	1075.57	439.8	873.055
454	4425.98	454	4209.12	454	3661.63	434	5037.51	454	2629.74	434	3218.29	434	2473.15	434	1776.73	434	1370.6	434	1074.13	440	870.601
454.2	4394.88	454.2	4170.24	454.2	3601.15	434.2	5026.25	454.2	2599.24	434.2	3263.2	434.2	2460.99	434.2	1776.73	434.2	1348.44	434.2	1075.57	440.2	873.668
454.4	4356.86	454.4	4135.68	454.4	3580.42	434.4	5019.08	454.4	2570.13	434.4	3237.75	434.4	2445.36	434.4	1771.62	434.4	1357.77	434.4	1071.24	440.4	865.692
454.6	4323.46	454.6	4108.32	454.6	3566.59	434.6	5011.91	454.6	2545.17	434.6	3254.22	434.6	2455.78	434.6	1778	434.6	1378.76	434.6	1079.9	440.6	869.374
454.8	4286.59	454.8	4078.08	454.8	3544.13	434.8	5014.98	454.8	2543.79	434.8	3255.71	434.8	2443.63	434.8	1765.23	434.8	1369.43	434.8	1074.13	440.8	864.465
455	4248.58	455	4050.72	455	3492.29	435	5025.22	455	2507.75	435	3251.22	435	2457.52	435	1772.89	435	1362.43	435	1078.46	441	858.944
455.2	4207.1	455.2	4023.36	455.2	3495.74	435.2	5027.27	455.2	2488.34	435.2	3258.71	435.2	2457.52	435.2	1780.56	435.2	1362.43	435.2	1088.56	441.2	858.944
455.4	4174.85	455.4	3996	455.4	3469.82	435.4	5044.68	455.4	2462	435.4	3263.2	435.4	2455.78	435.4	1779.28	435.4	1368.27	435.4	1078.46	441.4	858.33
455.6	4141.44	455.6	3954.24	455.6	3471.55	435.6	5022.15	455.6	2467.54	435.6	3281.16	435.6	2426.26	435.6	1784.39	435.6	1369.43	435.6	1071.97	441.6	855.876
455.8	4108.03	455.8	3905.28	455.8	3411.07	435.8	5018.05	455.8	2420.41	435.8	3305.11	435.8	2417.58	435.8	1772.89	435.8	1351.93	435.8	1064.03	441.8	852.808
456	4078.08	456	3872.16	456	3390.34	436	4993.47	456	2396.84	436	3276.67	436	2434.94	436	1794.61	436	1337.94	436	1066.92	442	842.378
456.2	4030.85	456.2	3836.16	456.2	3350.59	436.2	4976.06	456.2	2362.19	436.2	3267.69	436.2	2440.15	436.2	1789.5	436.2	1357.77	436.2	1074.13	442.2	832.562
456.4	3998.59	456.4	3813.12	456.4	3326.4	436.4	4964.79	456.4	2345.55	436.4	3275.17	436.4	2462.73	436.4	1802.27	436.4	1364.77	436.4	1072.69	442.4	833.175
456.6	3968.64	456.6	3762.72	456.6	3293.57	436.6	4958.64	456.6	2319.21	436.6	3264.7	436.6	2454.05	436.6	1804.83	436.6	1328.61	436.6	1065.47	442.6	827.653
456.8	3946.75	456.8	3735.36	456.8	3260.74	436.8	4966.84	456.8	2288.72	436.8	3227.27	436.8	2407.15	436.8	1809.94	436.8	1355.43	436.8	1064.03	442.8	826.426
457	3914.5	457	3703.68	457	3222.72	437	4943.28	457	2288.72	437	3207.81	437	2396.73	437	1802.27	437	1342.6	437	1066.92	443	815.383
457.2	3885.7	457.2	3680.64	457.2	3215.81	437.2	4940.21	457.2	2272.08	437.2	3209.31	437.2	2372.42	437.2	1799.72	437.2	1339.1	437.2	1066.2	443.2	819.064
457.4	3849.98	457.4	3634.56	457.4	3184.7	437.4	4925.87	457.4	2273.47	437.4	3210.81	437.4	2368.95	437.4	1803.55	437.4	1336.77	437.4	1058.98	443.4	809.861
457.6	3820.03	457.6	3611.52	457.6	3151.87	437.6	4909.48	457.6	2241.58	437.6	3201.83	437.6	2398.47	437.6	1788.22	437.6	1312.27	437.6	1066.92	443.6	806.18
457.8	3785.47	457.8	3584.16	457.8	3132.86	437.8	4898.21	457.8	2215.24	437.8	3203.32	437.8	2405.42	437.8	1788.22	437.8	1293.61	437.8	1065.47	443.8	795.136
458	3749.76	458	3574.08	458	3101.76	438	4878.75	458	2187.52	438	3188.35	438	2419.31	438	1761.4	438	1302.94	438	1061.87	444	787.16
458.2	3722.11	458.2	3546.72	458.2	3060.29	438.2	4885.92	458.2	2163.95	438.2	3150.93	438.2	2429.73	438.2	1734.57	438.2	1305.28	438.2	1058.98	444.2	784.093
458.4	3686.4	458.4	3513.6	458.4	3048.19	438.4	4861.33	458.4	2143.16	438.4	3126.98	438.4	2401.94	438.4	1738.41	438.4	1314.61	438.4	1054.65	444.4	784.706
458.6	3665.66	458.6	3480.48	458.6	3034.37	438.6	4839.82	458.6	2125.14	438.6	3129.98	438.6	2433.21	438.6	1738.41	438.6	1334.44	438.6	1050.32	444.6	778.571
458.8	3643.78	458.8	3450.24	458.8	3048.19	438.8	4826.51	458.8	2116.82	438.8	3128.48	438.8	2419.31	438.8	1743.52	438.8	1357.77	438.8	1045.28	444.8	779.184
459	3603.46	459	3420	459	3020.54	439	4794.75	459	2093.25	439	3097.04	439	2396.73	439	1734.57	439	1353.1	439	1042.39	445	769.368
459.2	3579.26	459.2	3396.96	459.2	3017.09	439.2	4765.05	459.2	2062.76	439.2	3050.64	439.2	2396.73	439.2	1743.52	439.2	1353.1	439.2	1049.6	445.2	764.46
459.4	3535.49	459.4	3381.12	459.4	2987.71	439.4	4760.95	459.4	2059.98	439.4	3053.64	439.4	2362	439.4	1728.19	439.4	1332.1	439.4	1042.39	445.4	762.006
459.6	3505.54	459.6	3343.68	459.6	2958.34	439.6	4772.22	459.6	2066.91	439.6	3056.63	439.6	2372.42	439.6	1733.3	439.6	1301.78	439.6	1040.23	445.6	760.779
459.8	3475.58	459.8	3309.12	459.8	2934.14	439.8	4753.78	459.8	2044.73	439.8	3064.11	439.8	2386.31	439.8	1739.68	439.8	1308.78	439.8	1026.52	445.8	759.552
460	3441.02	460	3263.04	460	2908.22	440	4724.08	460	2051.67	440	3046.15	440	2370.68	440	1735.85	440	1306.44	440	1023.63	446	756.484
460.2	3409.92	460.2	3229.92	460.2	2887.49	440.2	4708.71	460.2	2023.94	440.2	3022.2	440.2	2375.89	440.2	1712.86	440.2	1290.11	440.2	1027.24	446.2	751.576
460.4	3385.73	460.4	3201.12	460.4	2854.66	440.4	4679.01	460.4	1982.35	440.4	3014.72	440.4	2355.05	440.4	1668.15	440.4	1257.45	440.4	1017.86	446.4	748.508
460.6	3351.17	460.6	3189.6	460.6	2825.28	440.6	4660.57	460.6	1974.04	440.6	3007.23	440.6	2335.95	440.6	1671.99	440.6	1250.45	440.6	1022.19	446.6	744.213
460.8	3325.82	460.8	3157.92	460.8	2797.63	440.8	4620.62	460.8	1961.56	440.8	3005.74	440.8	2289.05	440.8	1692.42	440.8	1257.45	440.8	1016.42	446.8	740.532
461	3294.72	461	3134.88	461	2761.34	441	4624.72	461	1946.31	441	2993.76	441	2245.64	441	1668.15	441	1241.12	441	1009.93	447	737.464
461.2	3273.98	461.2	3107.52	461.2	2738.88	441.2	4604.23	461.2	1904.72	441.2	2983.28	441.2	2263	441.2	1668.15	441.2	1232.96	441.2	1009.93	447.2	731.943
461.4	3239.42	461.4	3078.72	461.4	2728.51	441.4	4585.8	461.4	1893.63	441.4	2971.31	441.4	2254.32	441.4	1631.11	441.4	1234.12	441.4	1009.21	447.4	727.034
461.6	3216.38	461.6	3078.72	461.6	2692.22	441.6	4543.8	461.6	1883.93	441.6	2962.33	441.6	2236.95	441.6	1634.94	441.6	1234.12	441.6	1006.32	447.6	719.058
461.8	3188.74	461.8	3061.44	461.8	2674.94	441.8	4513.07	461.8	1872.84	441.8	2932.39	441.8	2252.58	441.8	1640.05	441.8	1232.96	441.8	1002.71	447.8	715.377
462	3155.33	462	3042.72	462	2652.48	442	4492.59	462	1854.82	442	2902.45	442	2226.53	442	1641.33	442	1230.62	442	990.451	448	704.947
462.2	3123.07	462.2	3006.72	462.2	2623.1	442.2	4477.22	462.2	1831.25	442.2	2884.49	442.2	2235.22	442.2	1624.73	442.2	1224.79	442.2	978.909	448.2	697.585
462.4	3096.58	462.4	2990.88	462.4	2614.46	442.4	4471.08	462.4	1824.32	442.4	2880	442.4	2221.32	442.4	1633.67	442.4	1210.79	442.4	979.63	448.4	689.609
462.6	3067.78	462.6	2960.64	462.6	2574.72	442.6	4452.64	462.6	1821.55	442.6	2872.51	442.6	2216.11	442.6	1622.17	442.6	1179.3	442.6	973.138	448.6	685.314
462.8	3045.89	462.8	2930.4	462.8	2562.62	442.8	4444.44	462.8	1793.82	442.8	2862.03	442.8	2210.9	442.8	1599.18	442.8	1181.63	442.8	971.695	448.8	680.406
463	3012.48	463	2908.8	463	2538.43	443	4403.47	463	1774.41	443	2839.58	443	2216.11	443	1580.02	443	1176.96	443	958.71	449	678.565
463.2	2982.53	463.2	2882.88	463.2	2543.62	443.2	4385.03	463.2	1759.16	443.2	2815.63	443.2	2193.53	443.2	1576.19	443.2	1194.46	443.2	963.038	449.2	669.362
463.4	2957.18	463.4	2845.44	463.4	2521.15	443.4	4346.11	463.4	1734.21	443.4	2797.67	443.4	2174.43	443.4	1559.58	443.4	1190.96	443.4	952.218	449.4	665.068
463.6	2935.3	463.6	2810.88	463.6	2514.24	443.6	4331.77	463.6	1712.03	443.6	2751.27	443.6	2141.43	443.6	1550.64	443.6	1186.3	443.6	947.889	449.6	663.841
463.8	2906.5	463.8	2776.32	463.8	2474.5	443.8	4316.41	463.8	1692.62	443.8	2752.76	443.8	2125.8	443.8	1546.81	443.8	1173.47	443.8	934.905	449.8	664.454
464	2886.91	464	2754.72	464	2448.58	444	4279.53	464	1684.31	444	2751.27	444	2091.06	444	1534.04	444	1167.63	444	925.527	450	651.57
464.2	2859.26	464.2	2736	464.2	2422.66	444.2	4251.88	464.2	1663.51	444.2	2736.3	444.2	2087.59	444.2	1530.21	444.2	1167.63	444.2	921.92	450.2	649.729
464.4	2837.38	464.4	2715.84	464.4	2405.38	444.4	4235.49	464.4	1639.95	444.4	2731.81	444.4	2108.43	444.4	1525.1	444.4	1165.18	444.4	922.641	450.4	645.435
464.6	2808.58	464.6	2697.12	464.6	2382.91	444.6	4206.81	464.6	1606.68	444.6	2733.3	444.6	2101.48	444.6	1514.88	444.6	1187.46	444.6	915.427	450.6	646.662
464.8	2786.69	464.8	2675.52	464.8	2381.18	444.8	4190.42	464.8	1595.59	444.8	2718.33	444.8	2091.06	444.8	1513.6	444.8	1179.3	444.8	916.149	450.8	643.594
465	2755.58	465	2643.84	465	2365.63	445	4163.79	465	1590.04	445	2695.88	445	2065.01	445	1486.78	445	1187.46	445	904.607	451	636.845
465.2	2726.78	465.2	2617.92	465.2	2346.62	445.2	4126.91	465.2	1577.56	445.2	2649.48	445.2	2059.8	445.2	1486.78	445.2	1164.25	445.2	898.836	451.2	631.937
465.4	2702.59	465.4	2607.84	465.4	2327.62	445.4	4116.67	465.4	1572.02	445.4	2664.45	445.4	2070.22	445.4	1479.11	445.4	1136.02	445.4	895.95	451.4	629.483
465.6	2681.86	465.6	2587.68	465.6	2318.98	445.6	4080.82	465.6	1556.77	445.6	2656.96	445.6	2049.38	445.6	1457.4	445.6	1131.47	445.6	894.507	451.6	630.71
465.8	2659.97	465.8	2560.32	465.8	2298.24	445.8	4035.75	465.8	1559.54	445.8	2637.5	445.8	2044.17	445.8	1453.57	445.8	1113.98	445.8	893.065	451.8	623.961
466	2635.78	466	2532.96	466	2275.78	446	4024.48	466	1548.45	446	2630.02	446	2012.91	446	1461.23	446	1098.93	446	889.458	452	618.439
466.2	2606.98	466.2	2514.24	466.2	2249.86	446.2	3988.63	466.2	1520.73	446.2	2586.61	446.2	2004.23	446.2	1467.62	446.2	1085.16	446.2	883.687	452.2	609.175
466.4	2586.24	466.4	2486.88	466.4	2232.58	446.4	3966.09	466.4	1504.09	446.4	2558.17	446.4	1983.38	446.4	1454.85	446.4	1081.43	446.4	880.08	452.4	607.764
466.6	2558.59	466.6	2455.2	466.6	2230.85	446.6	3941.51	466.6	1499.93	446.6	2535.71	446.6	1992.07	446.6	1431.85	446.6	1091	446.6	875.03	452.6	600.217
466.8	2537.86	466.8	2436.48	466.8	2206.66	446.8	3886.2	466.8	1481.91	446.8	2525.24	446.8	1974.7	446.8	1417.8	446.8	1091.7	446.8	870.702	452.8	602.733
467	2511.36	467	2417.76	467	2194.56	447	3866.74	467	1493	447	2498.29	447	1948.65	447	1398.64	447	1083.53	447	867.095	453	597.886
467.2	2489.47	467.2	2396.16	467.2	2151.36	447.2	3843.18	467.2	1479.14	447.2	2486.32	447.2	1941.7	447.2	1412.69	447.2	1062.77	447.2	860.603	453.2	591.567
467.4	2461.82	467.4	2376	467.4	2142.72	447.4	3804.26	467.4	1476.37	447.4	2472.85	447.4	1913.91	447.4	1393.54	447.4	1045.04	447.4	854.832	453.4	579.48
467.6	2446.85	467.6	2364.48	467.6	2118.53	447.6	3781.72	467.6	1470.82	447.6	2447.4	447.6	1898.28	447.6	1370.54	447.6	1053.67	447.6	845.454	453.6	576.658
467.8	2420.35	467.8	2355.84	467.8	2096.06	447.8	3761.23	467.8	1463.89	447.8	2424.95	447.8	1901.76	447.8	1360.33	447.8	1065.1	447.8	841.126	453.8	571.995
468	2399.62	468	2342.88	468	2082.24	448	3763.28	468	1452.8	448	2411.47	448	1880.92	448	1352.66	448	1045.27	448	828.862	454	567.516
468.2	2380.03	468.2	2324.16	468.2	2075.33	448.2	3714.12	468.2	1448.64	448.2	2399.5	448.2	1854.86	448.2	1373.1	448.2	1047.37	448.2	820.206	454.2	561.32
468.4	2360.45	468.4	2318.4	468.4	2054.59	448.4	3683.39	468.4	1438.94	448.4	2395.01	448.4	1842.71	448.4	1360.33	448.4	1029.29	448.4	810.828	454.4	560.031
468.6	2342.02	468.6	2296.8	468.6	2033.86	448.6	3656.76	468.6	1436.17	448.6	2383.03	448.6	1834.02	448.6	1346.27	448.6	1023.11	448.6	805.778	454.6	549.663
468.8	2320.13	468.8	2262.24	468.8	2006.21	448.8	3614.76	468.8	1395.96	448.8	2369.56	448.8	1832.29	448.8	1345	448.8	996.396	448.8	800.007	454.8	535.919
469	2301.7	469	2249.28	469	1987.2	449	3585.05	469	1377.39	449	2353.1	449	1823.6	449	1318.17	449	985.898	449	797.843	455	532.79
469.2	2285.57	469.2	2226.24	469.2	1976.83	449.2	3566.62	469.2	1357.84	449.2	2330.64	449.2	1801.02	449.2	1304.12	449.2	989.98	449.2	787.022	455.2	526.655
469.4	2264.83	469.4	2213.28	469.4	1971.65	449.4	3561.5	469.4	1341.35	449.4	2294.72	449.4	1802.76	449.4	1299.01	449.4	999.312	449.4	781.973	455.4	524.814
469.6	2247.55	469.6	2197.44	469.6	1923.26	449.6	3539.99	469.6	1336.63	449.6	2282.74	449.6	1807.97	449.6	1284.96	449.6	1000.59	449.6	780.53	455.6	515.98
469.8	2231.42	469.8	2172.96	469.8	1899.07	449.8	3495.94	469.8	1330.53	449.8	2270.77	449.8	1794.08	449.8	1318.17	449.8	1010.28	449.8	781.251	455.8	513.526
470	2211.84	470	2144.16	470	1907.71	450	3478.53	470	1315.56	450	2281.25	450	1794.08	450	1323.28	450	1000.25	450	766.102	456	511.317
470.2	2189.95	470.2	2115.36	470.2	1895.62	450.2	3457.02	470.2	1296.43	450.2	2257.3	450.2	1788.87	450.2	1309.23	450.2	1005.96	450.2	763.938	456.2	505.672
470.4	2174.98	470.4	2096.64	470.4	1874.88	450.4	3424.24	470.4	1281.04	450.4	2257.3	450.4	1785.39	450.4	1279.86	450.4	992.896	450.4	758.889	456.4	504.875
470.6	2156.54	470.6	2079.36	470.6	1861.06	450.6	3397.61	470.6	1274.25	450.6	2227.36	450.6	1778.45	450.6	1260.82	450.6	1017.39	450.6	760.331	456.6	501.684
470.8	2133.5	470.8	2056.32	470.8	1838.59	450.8	3382.24	470.8	1265.93	450.8	2212.39	450.8	1776.71	450.8	1264.4	450.8	1010.86	450.8	756.724	456.8	499.169
471	2115.07	471	2030.4	471	1828.22	451	3352.54	471	1247.22	451	2204.9	451	1774.97	451	1256.74	451	1004.79	451	748.789	457	500.028
471.2	2098.94	471.2	2018.88	471.2	1817.86	451.2	3319.76	471.2	1241.12	451.2	2179.46	451.2	1754.13	451.2	1250.48	451.2	967.934	451.2	743.018	457.2	494.936
471.4	2085.12	471.4	2003.04	471.4	1798.85	451.4	3294.15	471.4	1224.62	451.4	2160	451.4	1700.99	451.4	1231.06	451.4	958.252	451.4	740.133	457.4	489.107
471.6	2064.38	471.6	1977.12	471.6	1793.66	451.6	3264.45	471.6	1218.52	451.6	2136.05	451.6	1665.73	451.6	1225.19	451.6	953.236	451.6	741.576	457.6	489.23
471.8	2043.65	471.8	1956.96	471.8	1769.47	451.8	3227.57	471.8	1207.71	451.8	2110.6	451.8	1665.21	451.8	1219.95	451.8	957.436	451.8	733.64	457.8	488.616
472	2030.98	472	1945.44	472	1757.38	452	3213.23	472	1180.82	452	2085.15	452	1659.65	452	1199.64	452	969.8	452	727.148	458	488.555
472.2	2010.24	472.2	1931.04	472.2	1736.64	452.2	3192.75	472.2	1168.2	452.2	2083.66	452.2	1664.17	452.2	1183.67	452.2	958.252	452.2	716.255	458.2	481.254
472.4	1987.2	472.4	1919.52	472.4	1716.25	452.4	3167.14	472.4	1155.03	452.4	2062.7	452.4	1650.97	452.4	1180.35	452.4	937.372	452.4	714.596	458.4	475.18
472.6	1967.62	472.6	1895.04	472.6	1716.6	452.6	3138.46	472.6	1151.71	452.6	2043.24	452.6	1628.56	452.6	1173.07	452.6	923.492	452.6	705.723	458.6	478.309
472.8	1946.88	472.8	1880.64	472.8	1695.51	452.8	3131.29	472.8	1137.84	452.8	2014.8	452.8	1638.64	452.8	1175.37	452.8	911.477	452.8	708.681	458.8	468.983
473	1931.9	473	1860.48	473	1674.6	453	3102.61	473	1122.04	453	1992.35	453	1623.53	453	1172.95	453	903.428	453	702.982	459	469.781
473.2	1914.62	473.2	1840.32	473.2	1653.18	453.2	3084.17	473.2	1110.12	453.2	1990.85	453.2	1596.61	453.2	1147.02	453.2	906.461	453.2	695.552	459.2	469.965
473.4	1897.34	473.4	1828.8	473.4	1656.63	453.4	3069.83	473.4	1104.99	453.4	1968.4	453.4	1581.32	453.4	1122.11	453.4	884.065	453.4	681.341	459.4	465.425
473.6	1876.61	473.6	1814.4	473.6	1656.81	453.6	3040.13	473.6	1110.12	453.6	1959.42	453.6	1594	453.6	1110.36	453.6	891.647	453.6	678.022	459.6	455.67
473.8	1852.42	473.8	1795.68	473.8	1622.07	453.8	2996.08	473.8	1092.65	453.8	1953.43	453.8	1594.35	453.8	1102.44	453.8	898.996	453.8	672.54	459.8	448.123
474	1832.83	474	1782.72	474	1613.95	454	2952.04	474	1081.42	454	1938.46	454	1593.48	454	1109.34	454	880.449	454	667.274	460	446.037
474.2	1819.01	474.2	1759.68	474.2	1590.11	454.2	2937.7	474.2	1061.32	454.2	1930.98	454.2	1568.3	454.2	1096.95	454.2	855.603	454.2	659.988	460.2	441.988
474.4	1802.88	474.4	1751.04	474.4	1577.84	454.4	2926.43	474.4	1059.93	454.4	1907.03	454.4	1555.79	454.4	1081.75	454.4	849.071	454.4	658.473	460.4	438.797
474.6	1784.45	474.6	1732.32	474.6	1574.55	454.6	2893.65	474.6	1058.13	454.6	1899.54	454.6	1547.28	454.6	1073.57	454.6	843.939	454.6	646.282	460.6	434.625
474.8	1777.54	474.8	1720.8	474.8	1558.48	454.8	2886.48	474.8	1056.05	454.8	1889.06	454.8	1542.59	454.8	1066.8	454.8	827.725	454.8	630.123	460.8	432.723
475	1762.56	475	1709.28	475	1543.97	455	2852.68	475	1049.26	455	1880.08	455	1525.57	455	1078.3	455	815.827	455	626.444	461	424.748
475.2	1746.43	475.2	1696.32	475.2	1553.3	455.2	2832.19	475.2	1033.18	455.2	1853.14	455.2	1494.14	455.2	1083.02	455.2	832.041	455.2	619.23	461.2	420.576
475.4	1724.54	475.4	1690.56	475.4	1534.98	455.4	2803.51	475.4	1018.62	455.4	1836.67	455.4	1496.4	455.4	1074.85	455.4	815.127	455.4	617.066	461.4	413.888
475.6	1710.72	475.6	1670.4	475.6	1521.16	455.6	2772.78	475.6	1018.35	455.6	1824.7	455.6	1466.87	455.6	1052.75	455.6	832.157	455.6	606.678	461.6	413.581
475.8	1698.05	475.8	1647.36	475.8	1494.55	455.8	2743.08	475.8	993.394	455.8	1806.73	455.8	1449.5	455.8	1041	455.8	824.342	455.8	603.793	461.8	414.318
476	1681.92	476	1634.4	476	1484.7	456	2712.35	476	988.542	456	1800.75	456	1433.35	456	1028.1	456	799.146	456	601.196	462	410.82
476.2	1669.25	476.2	1611.36	476.2	1468.63	456.2	2684.69	476.2	978.007	456.2	1781.29	456.2	1427.62	456.2	1020.44	456.2	795.647	456.2	594.559	462.2	402.538
476.4	1654.27	476.4	1599.84	476.4	1457.91	456.4	2657.04	476.4	976.482	456.4	1758.83	456.4	1395.32	456.4	1004.85	456.4	779.433	456.4	593.621	462.4	402.845
476.6	1639.3	476.6	1594.08	476.6	1447.72	456.6	2653.96	476.6	970.105	456.6	1734.88	456.6	1390.63	456.6	994.889	456.6	772.551	456.6	589.87	462.6	400.759
476.8	1630.08	476.8	1588.32	476.8	1428.19	456.8	2625.28	476.8	959.847	456.8	1730.39	456.8	1353.11	456.8	987.481	456.8	775.117	456.8	586.912	462.8	398.12
477	1616.26	477	1562.4	477	1411.6	457	2617.09	477	951.529	457	1710.93	457	1348.94	457	988.631	457	766.369	457	587.922	463	398.304
477.2	1600.13	477.2	1548	477.2	1401.24	457.2	2598.65	477.2	936.419	457.2	1691.47	457.2	1336.27	457.2	978.157	457.2	768.701	457.2	581.935	463.2	398.734
477.4	1584	477.4	1536.48	477.4	1387.58	457.4	2574.07	477.4	929.349	457.4	1678	457.4	1326.89	457.4	972.537	457.4	760.769	457.4	575.082	463.4	393.273
477.6	1570.18	477.6	1526.4	477.6	1364.77	457.6	2553.58	477.6	922.834	457.6	1663.03	457.6	1333.49	457.6	963.212	457.6	753.071	457.6	575.226	463.6	390.635
477.8	1552.9	477.8	1517.76	477.8	1347.67	457.8	2523.88	477.8	913.684	457.8	1630.1	457.8	1318.03	457.8	953.122	457.8	756.104	457.8	574.505	463.8	389.654
478	1541.38	478	1500.48	478	1334.71	458	2502.37	478	910.773	458	1633.1	458	1301.36	458	950.056	458	765.552	458	574.432	464	377.076
478.2	1520.64	478.2	1488.96	478.2	1330.21	458.2	2482.91	478.2	891.227	458.2	1624.11	458.2	1278.78	458.2	939.071	458.2	757.62	458.2	565.848	464.2	379.04
478.4	1506.82	478.4	1478.88	478.4	1338.16	458.4	2461.4	478.4	881.246	458.4	1606.15	458.4	1290.94	458.4	938.688	458.4	762.403	458.4	558.706	464.4	369.898
478.6	1496.45	478.6	1465.92	478.6	1318.64	458.6	2442.96	478.6	886.791	458.6	1598.67	458.6	1269.05	458.6	923.233	458.6	748.055	458.6	562.385	464.6	368.119
478.8	1486.08	478.8	1447.2	478.8	1317.25	458.8	2426.57	478.8	882.909	458.8	1591.18	458.8	1279.82	458.8	907.522	458.8	740.823	458.8	551.421	464.8	365.112
479	1478.02	479	1434.1	479	1317.08	459	2390.72	479	878.751	459	1570.23	459	1280.17	459	916.336	459	739.89	459	552.358	465	364.744
479.2	1465.34	479.2	1430.35	479.2	1306.89	459.2	2369.21	479.2	876.671	459.2	1552.26	459.2	1281.91	459.2	910.46	459.2	721.693	459.2	552.575	465.2	360.02
479.4	1446.91	479.4	1421.86	479.4	1284.77	459.4	2337.46	479.4	867.938	459.4	1531.31	459.4	1250.12	459.4	895.899	459.4	715.044	459.4	547.237	465.4	358.67
479.6	1434.24	479.6	1410.05	479.6	1275.26	459.6	2324.14	479.6	851.441	459.6	1511.85	459.6	1227.37	459.6	888.49	459.6	722.859	459.6	535.767	465.6	356.4
479.8	1420.42	479.8	1409.04	479.8	1245.02	459.8	2313.9	479.8	849.362	459.8	1496.43	459.8	1208.96	459.8	879.549	459.8	711.078	459.8	526.894	465.8	355.112
480	1412.35	480	1391.18	480	1240.7	460	2300.58	480	833.558	460	1484.46	460	1194.03	460	878.655	460	719.01	460	524.441	466	354.007
480.2	1400.83	480.2	1373.76	480.2	1247.1	460.2	2271.9	480.2	838.272	460.2	1474.13	460.2	1195.94	460.2	874.185	460.2	715.977	460.2	519.68	466.2	354.56
480.4	1391.62	480.4	1365.98	480.4	1245.37	460.4	2250.39	480.4	835.638	460.4	1466.34	460.4	1190.73	460.4	875.845	460.4	713.761	460.4	515.929	466.4	348.915
480.6	1374.34	480.6	1351.44	480.6	1227.23	460.6	2221.71	480.6	841.737	460.6	1472.03	460.6	1171.62	460.6	851.704	460.6	719.477	460.6	511.023	466.6	350.142
480.8	1363.97	480.8	1336.75	480.8	1216.17	460.8	2202.25	480.8	833.974	460.8	1438.8	460.8	1176.14	460.8	852.343	460.8	702.33	460.8	508.787	466.8	349.222
481	1348.99	481	1331.71	481	1211.5	461	2185.86	481	818.725	461	1430.87	461	1157.21	461	869.075	461	691.365	461	499.409	467	347.32
481.2	1338.62	481.2	1317.89	481.2	1191.97	461.2	2173.57	481.2	802.368	461.2	1414.85	461.2	1145.57	461.2	863.072	461.2	679	461.2	494.504	467.2	342.596
481.4	1330.56	481.4	1302.77	481.4	1184.2	461.4	2139.77	481.4	798.07	461.4	1394.79	461.4	1135.15	461.4	831.906	461.4	684.832	461.4	486.641	467.4	337.319
481.6	1320.19	481.6	1296.14	481.6	1182.99	461.6	2113.13	481.6	778.385	461.6	1407.22	461.6	1117.26	461.6	829.99	461.6	679.933	461.6	486.28	467.6	334.006
481.8	1308.67	481.8	1293.7	481.8	1166.92	461.8	2100.84	481.8	777.554	461.8	1402.58	461.8	1105.97	461.8	819.005	461.8	687.982	461.8	487.146	467.8	336.767
482	1297.15	482	1282.61	482	1171.24	462	2084.45	482	774.92	462	1379.67	462	1089.65	462	813.896	462	691.598	462	483.034	468	332.473
482.2	1284.48	482.2	1273.25	482.2	1169.51	462.2	2066.02	482.2	771.177	462.2	1371.29	462.2	1108.92	462.2	816.067	462.2	697.314	462.2	473.295	468.2	331.859
482.4	1272.96	482.4	1257.98	482.4	1161.04	462.4	2053.72	482.4	765.493	462.4	1349.74	462.4	1077.31	462.4	818.367	462.4	680.633	462.4	473.656	468.4	330.693
482.6	1264.9	482.6	1243.15	482.6	1150.16	462.6	2031.19	482.6	762.998	462.6	1340.46	462.6	1087.74	462.6	811.341	462.6	683.899	462.6	471.203	468.6	327.687
482.8	1257.98	482.8	1231.06	482.8	1149.64	462.8	2015.83	482.8	749.274	462.8	1323.54	462.8	1088.95	462.8	783.496	462.8	688.798	462.8	468.101	468.8	330.264
483	1241.86	483	1223.86	483	1137.89	463	1978.95	483	736.797	463	1308.57	463	1086.17	463	791.032	463	664.419	463	468.318	469	327.38
483.2	1229.18	483.2	1210.03	483.2	1123.55	463.2	1952.32	483.2	744.976	463.2	1288.21	463.2	1106.14	463.2	793.587	463.2	666.636	463.2	468.823	469.2	324.251
483.4	1217.66	483.4	1202.4	483.4	1110.59	463.4	1943.1	483.4	737.907	463.4	1283.13	463.4	1110.83	463.4	799.207	463.4	648.322	463.4	462.403	469.4	318.484
483.6	1204.99	483.6	1195.49	483.6	1099.18	463.6	1914.42	483.6	736.659	463.6	1269.2	463.6	1094.33	463.6	788.35	463.6	628.259	463.6	459.301	469.6	314.864
483.8	1195.78	483.8	1191.02	483.8	1089.33	463.8	1889.84	483.8	744.422	463.8	1249.3	463.8	1078.88	463.8	754.118	463.8	614.611	463.8	458.147	469.8	307.318
484	1186.56	484	1176.34	484	1087.95	464	1867.3	484	740.956	464	1256.78	464	1056.82	464	760.888	464	613.795	464	443.358	470	304.127
484.2	1173.89	484.2	1169.28	484.2	1076.37	464.2	1848.86	484.2	732.223	464.2	1247.8	464.2	1047.44	464.2	750.67	464.2	627.092	464.2	445.667	470.2	304.495
484.4	1162.37	484.4	1154.59	484.4	1059.78	464.4	1830.43	484.4	726.955	464.4	1245.4	464.4	1042.41	464.4	743.772	464.4	626.626	464.4	434.918	470.4	301.796
484.6	1149.7	484.6	1148.54	484.6	1046.65	464.6	1811.99	484.6	724.183	464.6	1222.8	464.6	1054.39	464.6	753.863	464.6	603.063	464.6	432.826	470.6	298.974
484.8	1140.6	484.8	1140.05	484.8	1036.45	464.8	1795.6	484.8	707.547	464.8	1230.59	464.8	1043.97	464.8	737.258	464.8	607.029	464.8	429.291	470.8	297.869
485	1132.65	485	1128.53	485	1033.17	465	1790.48	485	701.725	465	1219.21	465	1015.49	465	730.744	465	603.18	465	428.859	471	295.845
485.2	1124.58	485.2	1123.92	485.2	1022.8	465.2	1777.16	485.2	692.714	465.2	1211.57	465.2	1014.27	465.2	723.719	465.2	594.081	465.2	423.304	471.2	290.384
485.4	1119.4	485.4	1109.66	485.4	1017.45	465.4	1762.82	485.4	677.05	465.4	1203.64	465.4	1007.5	465.4	712.989	465.4	600.614	465.4	421.717	471.4	289.28
485.6	1108.68	485.6	1100.3	485.6	1020.9	465.6	1745.41	485.6	683.149	465.6	1188.37	465.6	997.945	465.6	710.946	465.6	600.847	465.6	419.048	471.6	286.458
485.8	1097.28	485.8	1094.83	485.8	1007.42	465.8	1728	485.8	666.237	465.8	1176.25	465.8	978.666	465.8	706.092	465.8	601.897	465.8	417.533	471.8	281.918
486	1088.99	486	1085.9	486	992.39	466	1708.53	486	663.187	466	1154.24	466	952.441	466	712.606	466	586.499	466	416.235	472	282.408
486.2	1082.19	486.2	1077.98	486.2	977.011	466.2	1687.02	486.2	656.81	466.2	1138.08	466.2	968.246	466.2	709.924	466.2	574.835	466.2	416.884	472.2	280.384
486.4	1071.24	486.4	1083.46	486.4	976.147	466.4	1669.61	486.4	653.622	466.4	1125.06	466.4	968.593	466.4	701.621	466.4	570.869	466.4	410.247	472.4	277.684
486.6	1060.53	486.6	1071.79	486.6	971.827	466.6	1670.64	486.6	650.572	466.6	1107.24	466.6	948.794	466.6	702.899	466.6	583.933	466.6	411.69	472.6	273.512
486.8	1049.47	486.8	1068.62	486.8	964.397	466.8	1668.59	486.8	643.364	466.8	1118.92	466.8	954.699	466.8	694.852	466.8	579.151	466.8	410.608	472.8	269.708
487	1045.56	487	1059.98	487	958.176	467	1642.98	487	643.641	467	1107.24	467	968.072	467	688.976	467	583.117	467	408.371	473	268.972
487.2	1034.27	487.2	1054.37	487.2	944.352	467.2	1630.69	487.2	633.521	467.2	1101.55	467.2	977.277	467.2	686.677	467.2	584.283	467.2	402.817	473.2	262.591
487.4	1026.09	487.4	1041.98	487.4	934.848	467.4	1624.54	487.4	625.897	467.4	1097.96	467.4	966.509	467.4	677.736	467.4	584.05	467.4	396.613	473.4	259.462
487.6	1021.94	487.6	1029.74	487.6	934.33	467.6	1600.98	487.6	618.549	467.6	1107.09	467.6	961.994	467.6	684.378	467.6	560.72	467.6	392.718	473.6	259.34
487.8	1015.37	487.8	1023.41	487.8	946.253	467.8	1591.76	487.8	605.519	467.8	1114.58	467.8	968.072	467.8	688.721	467.8	584.633	467.8	395.964	473.8	257.254
488	1010.19	488	1018.22	488	936.576	468	1592.79	488	603.994	468	1096.46	468	959.388	468	678.374	468	581.6	468	390.914	474	253.511
488.2	996.019	488.2	1003.54	488.2	935.539	468.2	1592.79	488.2	601.776	468.2	1085.54	468.2	965.467	468.2	674.926	468.2	590.815	468.2	390.193	474.2	248.664
488.4	988.416	488.4	995.904	488.4	925.517	468.4	1574.35	488.4	601.914	468.4	1098.26	468.4	963.904	468.4	669.433	468.4	581.833	468.4	388.822	474.4	247.008
488.6	982.426	488.6	987.12	488.6	917.222	468.6	1566.16	488.6	592.349	468.6	1092.57	468.6	949.836	468.6	676.714	468.6	578.684	468.6	385.287	474.6	245.106
488.8	975.168	488.8	982.944	488.8	904.954	468.8	1552.84	488.8	593.458	468.8	1080.3	468.8	933.511	468.8	673.393	468.8	572.268	468.8	388.317	474.8	244.431
489	960.077	489	974.16	489	897.35	469	1538.5	489	596.647	469	1080.75	469	927.432	469	677.991	469	577.284	469	384.927	475	242.958
489.2	953.51	489.2	964.512	489.2	877.997	469.2	1522.11	489.2	596.508	469.2	1058.29	469.2	916.664	469.2	671.477	469.2	559.787	469.2	381.248	475.2	244.124
489.4	943.258	489.4	954.72	489.4	869.53	469.4	1515.97	489.4	589.854	469.4	1050.21	469.4	907.807	469.4	654.106	469.4	549.639	469.4	374.467	475.4	240.995
489.6	939.456	489.6	955.296	489.6	858.643	469.6	1489.33	489.6	587.913	469.6	1040.48	469.6	893.218	469.6	638.906	469.6	532.375	469.6	370.211	475.6	243.081
489.8	928.512	489.8	945.36	489.8	849.485	469.8	1469.87	489.8	571.971	469.8	1018.93	469.8	884.013	469.8	639.289	469.8	533.192	469.8	361.338	475.8	234.982
490	918.835	490	936	490	863.309	470	1459.63	490	574.189	470	1009.8	470	860.219	470	625.877	470	539.257	470	357.587	476	234.553
490.2	914.112	490.2	922.752	490.2	851.386	470.2	1446.31	490.2	576.823	470.2	986.893	470.2	848.409	470.2	627.155	470.2	537.858	470.2	358.019	476.2	228.663
490.4	907.776	490.4	916.992	490.4	851.386	470.4	1443.24	490.4	567.535	470.4	968.182	470.4	853.793	470.4	609.911	470.4	525.96	470.4	354.845	476.4	226.516
490.6	900.979	490.6	908.64	490.6	843.437	470.6	1416.61	490.6	558.524	470.6	965.937	470.6	829.826	470.6	614.382	470.6	523.044	470.6	351.527	476.6	225.902
490.8	892.685	490.8	905.472	490.8	836.525	470.8	1408.41	490.8	556.168	470.8	955.908	470.8	830.868	470.8	600.459	470.8	515.928	470.8	350.229	476.8	224.859
491	884.275	491	901.296	491	828.576	471	1389.98	491	549.375	471	939.292	471	830.173	471	599.182	471	506.013	471	347.848	477	222.957
491.2	874.598	491.2	895.824	491.2	827.539	471.2	1379.73	491.2	551.593	471.2	936.149	471.2	823.921	471.2	595.478	471.2	496.565	471.2	341.428	477.2	223.387
491.4	868.954	491.4	887.04	491.4	811.814	471.4	1358.22	491.4	553.395	471.4	935.251	471.4	804.816	471.4	579.511	471.4	507.063	471.4	340.129	477.4	219.153
491.6	863.539	491.6	876.384	491.6	808.704	471.6	1346.96	491.6	547.712	471.6	927.766	471.6	816.974	471.6	573.253	471.6	502.164	471.6	336.811	477.6	216.27
491.8	856.397	491.8	866.304	491.8	802.138	471.8	1334.66	491.8	535.79	471.8	909.504	471.8	792.485	471.8	563.545	471.8	487.583	471.8	331.473	477.8	214.859
492	849.37	492	862.56	492	788.486	472	1327.49	492	529.413	472	883.01	472	783.107	472	559.969	472	473.585	472	332.05	478	211.361
492.2	843.955	492.2	851.904	492.2	782.093	472.2	1313.15	492.2	536.621	472.2	889.446	472.2	779.633	472.2	554.093	472.2	451.073	472.2	329.669	478.2	209.828
492.4	833.242	492.4	845.712	492.4	776.909	472.4	1294.72	492.4	533.572	472.4	878.369	472.4	762.439	472.4	562.14	472.4	441.741	472.4	326.495	478.4	206.515
492.6	828.979	492.6	836.352	492.6	776.218	472.6	1290.62	492.6	528.858	472.6	858.91	472.6	781.196	472.6	564.056	472.6	446.29	472.6	321.59	478.6	203.876
492.8	821.376	492.8	831.312	492.8	769.478	472.8	1281.4	492.8	525.531	472.8	861.604	472.8	770.428	472.8	553.071	472.8	444.307	472.8	317.117	478.8	200.931
493	811.469	493	827.856	493	761.011	473	1275.26	493	521.788	473	868.789	473	757.576	473	543.364	473	434.742	473	316.252	479	200.257
493.2	810.202	493.2	819.648	493.2	765.331	473.2	1265.01	493.2	514.857	473.2	866.843	473.2	761.918	473.2	539.404	473.2	434.975	473.2	308.749	479.2	198.6
493.4	804.326	493.4	809.136	493.4	763.949	473.4	1246.57	493.4	516.937	473.4	873.729	473.4	749.761	473.4	530.208	473.4	445.707	473.4	305.07	479.4	196.146
493.6	801.562	493.6	804.96	493.6	758.592	473.6	1231.21	493.6	508.48	473.6	861.155	473.6	751.324	473.6	519.223	473.6	437.775	473.6	304.926	479.6	196.698
493.8	798.566	493.8	796.608	493.8	746.669	473.8	1208.68	493.8	506.401	473.8	852.174	473.8	731.699	473.8	526.503	473.8	450.256	473.8	302.473	479.8	196.882
494	792.691	494	795.312	494	752.544	474	1201.51	494	499.886	474	844.839	474	732.741	474	521.139	474	448.623	474	298.073	480	193.14
494.2	785.664	494.2	794.448	494.2	742.867	474.2	1194.34	494.2	490.736	474.2	842.743	474.2	730.136	474.2	525.865	474.2	433.926	474.2	292.374	480.2	192.281
494.4	778.982	494.4	793.008	494.4	739.584	474.4	1183.07	494.4	492.954	474.4	830.619	474.4	720.757	474.4	515.646	474.4	436.375	474.4	290.426	480.4	190.256
494.6	770.573	494.6	785.664	494.6	738.72	474.6	1173.85	494.6	486.855	474.6	814.901	474.6	715.373	474.6	521.139	474.6	436.492	474.6	288.19	480.6	190.256
494.8	764.928	494.8	781.488	494.8	737.856	474.8	1165.65	494.8	482.557	474.8	823.284	474.8	706.689	474.8	509.004	474.8	435.559	474.8	287.397	480.8	187.618
495	758.362	495	772.704	495	735.782	475	1162.58	495	481.31	475	804.274	475	694.358	475	496.487	475	429.493	475	285.665	481	188.906
495.2	753.523	495.2	769.104	495.2	729.734	475.2	1157.46	495.2	476.319	475.2	793.795	475.2	685.327	475.2	491.378	475.2	419.461	475.2	287.036	481.2	188.047
495.4	745.805	495.4	758.592	495.4	733.19	475.4	1152.34	495.4	472.299	475.4	782.269	475.4	680.117	475.4	493.038	475.4	416.312	475.4	283.357	481.4	188.047
495.6	737.971	495.6	755.424	495.6	727.661	475.6	1130.83	495.6	468.14	475.6	777.929	475.6	695.4	475.6	485.757	475.6	415.845	475.6	285.81	481.6	191.667
495.8	727.718	495.8	752.256	495.8	722.995	475.8	1119.56	495.8	460.377	475.8	764.606	475.8	678.033	475.8	495.848	475.8	416.778	475.8	276.287	481.8	191.299
496	728.064	496	748.224	496	711.072	476	1112.39	496	460.932	476	757.122	476	675.254	476	481.542	476	411.413	476	275.782	482	187.863
496.2	724.838	496.2	739.152	496.2	698.803	476.2	1097.03	496.2	451.782	476.2	744.398	476.2	668.48	476.2	467.237	476.2	410.83	476.2	268.857	482.2	191.606
496.4	720.922	496.4	729.504	496.4	691.027	476.4	1085.76	496.4	457.605	476.4	747.093	476.4	673.17	476.4	468.386	476.4	402.664	476.4	266.332	482.4	189.888
496.6	713.434	496.6	722.16	496.6	677.549	476.6	1072.44	496.6	447.901	476.6	746.793	476.6	644.339	476.6	464.554	476.6	394.499	476.6	265.611	482.6	188.415
496.8	707.674	496.8	716.688	496.8	670.464	476.8	1062.2	496.8	441.524	476.8	749.039	476.8	637.045	476.8	468.514	476.8	406.047	476.8	264.385	482.8	186.698
497	699.034	497	712.224	497	659.578	477	1048.88	497	444.712	477	731.675	477	648.508	477	455.741	477	401.848	477	262.148	483	185.348
497.2	697.421	497.2	706.176	497.2	668.909	477.2	1031.47	497.2	445.683	477.2	719.999	477.2	638.434	477.2	447.694	477.2	394.732	477.2	262.653	483.2	182.894
497.4	688.205	497.4	701.568	497.4	670.291	477.4	1026.35	497.4	441.524	477.4	703.384	477.4	648.334	477.4	447.438	477.4	380.268	477.4	257.676	483.4	178.047
497.6	680.717	497.6	698.544	497.6	658.541	477.6	1013.14	497.6	440.276	477.6	704.581	477.6	618.983	477.6	441.18	477.6	370.236	477.6	254.285	483.6	177.74
497.8	674.726	497.8	687.312	497.8	652.32	477.8	1003.2	497.8	430.573	477.8	693.654	477.8	615.335	477.8	426.746	477.8	371.17	477.8	252.626	483.8	176.452
498	671.04	498	685.296	498	644.89	478	996.953	498	425.998	478	685.421	478	613.425	478	417.677	478	360.438	478	248.514	484	174.795
498.2	666.202	498.2	675.936	498.2	639.706	478.2	995.006	498.2	423.503	478.2	685.122	478.2	604.22	478.2	420.104	478.2	356.006	478.2	246.711	484.2	173.629
498.4	661.018	498.4	674.064	498.4	646.099	478.4	987.836	498.4	424.473	478.4	673.446	478.4	590.152	478.4	429.173	478.4	371.17	478.4	242.815	484.4	170.991
498.6	659.405	498.6	668.592	498.6	640.57	478.6	972.984	498.6	421.285	478.6	677.488	478.6	578.516	478.6	420.104	478.6	371.403	478.6	239.714	484.6	171.85
498.8	655.373	498.8	665.856	498.8	636.941	478.8	959.156	498.8	423.503	478.8	661.322	478.8	573.306	478.8	407.97	478.8	366.154	478.8	236.251	484.8	171.727
499	648.23	499	657.072	499	629.165	479	953.932	499	413.383	479	659.825	479	571.569	479	413.845	479	355.072	479	235.457	485	170.132
499.2	643.277	499.2	653.616	499.2	631.411	479.2	947.581	499.2	406.036	479.2	656.082	479.2	566.88	479.2	414.101	479.2	354.023	479.2	233.51	485.2	167.371
499.4	636.25	499.4	645.696	499.4	623.29	479.4	940.104	499.4	402.847	479.4	660.873	479.4	569.485	479.4	406.437	479.4	356.589	479.4	230.624	485.4	165.715
499.6	627.84	499.6	640.8	499.6	629.165	479.6	929.963	499.6	404.649	479.6	659.675	479.6	570.527	479.6	401.583	479.6	365.337	479.6	231.273	485.6	167.555
499.8	623.578	499.8	638.784	499.8	619.488	479.8	918.184	499.8	395.639	479.8	649.646	479.8	547.254	479.8	409.119	479.8	369.887	479.8	231.49	485.8	167.003
500	617.933	500	630.144	500	620.179	480	904.356	500	397.441	480	653.837	480	556.807	480	393.153	480	354.373	480	227.089	486	165.224
500.2	613.094	500.2	620.928	500.2	615.686	480.2	901.897	500.2	393.559	480.2	643.958	480.2	555.417	480.2	391.237	480.2	364.754	480.2	226.08	486.2	162.34
500.4	606.182	500.4	619.92	500.4	611.366	480.4	895.239	500.4	394.114	480.4	639.767	480.4	549.338	480.4	391.365	480.4	350.407	480.4	223.699	486.4	161.727
500.6	601.344	500.6	615.6	500.6	617.587	480.6	894.113	500.6	387.46	480.6	630.935	480.6	554.201	480.6	386.639	480.6	361.721	480.6	223.699	486.6	156.512
500.8	595.814	500.8	613.44	500.8	609.466	480.8	889.811	500.8	387.044	480.8	640.365	480.8	537.181	480.8	394.941	480.8	354.489	480.8	220.597	486.8	153.444
501	590.4	501	614.16	501	610.675	481	886.43	501	383.44	481	637.671	481	544.476	481	394.686	481	345.974	481	222.112	487	151.604
501.2	589.478	501.2	607.536	501.2	597.542	481.2	879.055	501.2	388.985	481.2	626.145	481.2	552.291	481.2	398.901	481.2	336.759	481.2	221.102	487.2	151.972
501.4	585.792	501.4	605.664	501.4	588.902	481.4	873.524	501.4	383.301	481.4	624.199	481.4	549.686	481.4	392.77	481.4	338.742	481.4	221.102	487.4	150.131
501.6	582.451	501.6	605.088	501.6	580.262	481.6	868.095	501.6	380.944	481.6	615.667	481.6	556.98	481.6	385.873	481.6	338.625	481.6	225.358	487.6	150.867
501.8	573.581	501.8	598.608	501.8	574.387	481.8	859.696	501.8	389.539	481.8	626.744	481.8	534.923	481.8	389.96	481.8	342.358	481.8	224.925	487.8	150.376
502	572.083	502	595.008	502	567.13	482	850.477	502	386.074	482	627.642	482	543.781	482	390.599	482	339.325	482	220.886	488	150.929
502.2	566.899	502.2	587.664	502.2	563.501	482.2	840.951	502.2	379.697	482.2	617.912	482.2	536.486	482.2	384.212	482.2	353.906	482.2	225.286	488.2	149.702
502.4	559.987	502.4	585.648	502.4	559.354	482.4	840.234	502.4	373.043	482.4	612.673	482.4	517.903	482.4	379.741	482.4	345.274	482.4	223.266	488.4	150.561
502.6	554.573	502.6	579.024	502.6	551.232	482.6	837.674	502.6	358.903	482.6	601.895	482.6	523.634	482.6	375.654	482.6	350.407	482.6	221.535	488.6	146.695
502.8	551.462	502.8	575.856	502.8	544.147	482.8	833.884	502.8	362.507	482.8	612.823	482.8	532.665	482.8	368.884	482.8	343.058	482.8	219.515	488.8	144.793
503	551.002	503	575.712	503	535.162	483	833.474	503	360.982	483	603.093	483	533.36	483	381.657	483	345.507	483	217.928	489	146.941
503.2	546.048	503.2	565.2	503.2	526.522	483.2	827.123	503.2	357.378	483.2	593.513	483.2	530.06	483.2	366.713	483.2	334.193	483.2	215.042	489.2	147.616
503.4	540.979	503.4	559.584	503.4	528.768	483.4	813.603	503.4	360.566	483.4	587.675	483.4	520.682	483.4	381.147	483.4	332.093	483.4	209.344	489.4	148.72
503.6	535.45	503.6	555.696	503.6	514.426	483.6	812.169	503.6	359.18	483.6	587.376	483.6	522.419	483.6	369.651	483.6	328.36	483.6	208.983	489.6	147.432
503.8	531.072	503.8	552.96	503.8	501.984	483.8	802.745	503.8	357.517	483.8	583.484	483.8	518.771	483.8	366.585	483.8	324.861	483.8	207.468	489.8	144.425
504	528.538	504	552.528	504	512.87	484	795.677	504	358.487	484	581.688	484	509.219	484	355.856	484	319.262	484	205.52	490	142.155
504.2	523.699	504.2	542.736	504.2	501.293	484.2	784.41	504.2	350.447	484.2	574.503	484.2	499.667	484.2	354.834	484.2	309.464	484.2	204.15	490.2	140.928
504.4	520.243	504.4	542.16	504.4	495.418	484.4	774.679	504.4	343.931	484.4	564.773	484.4	479.868	484.4	356.111	484.4	305.264	484.4	201.048	490.4	139.885
504.6	514.598	504.6	536.832	504.6	501.984	484.6	777.957	504.6	341.575	484.6	558.187	484.6	480.389	484.6	350.236	484.6	311.33	484.6	202.058	490.6	138.903
504.8	510.566	504.8	534.24	504.8	505.267	484.8	758.495	504.8	336.03	484.8	554.893	484.8	471.184	484.8	355.984	484.8	312.146	484.8	201.913	490.8	140.56
505	505.498	505	530.352	505	505.094	485	745.691	505	333.257	485	542.619	485	466.321	485	347.937	485	310.747	485	200.038	491	140.928
505.2	506.88	505.2	529.344	505.2	498.355	485.2	734.219	505.2	336.445	485.2	529.596	485.2	473.963	485.2	352.79	485.2	305.148	485.2	196.792	491.2	141.358
505.4	500.429	505.4	524.16	505.4	509.587	485.4	735.551	505.4	337	485.4	528.548	485.4	456.769	485.4	345.638	485.4	300.365	485.4	194.844	491.4	144.18
505.6	499.277	505.6	520.848	505.6	512.525	485.6	732.068	505.6	336.445	485.6	517.172	485.6	456.943	485.6	337.846	485.6	313.08	485.6	197.008	491.6	142.339
505.8	493.862	505.8	520.704	505.8	505.613	485.8	727.561	505.8	331.039	485.8	519.118	485.8	454.337	485.8	340.528	485.8	325.094	485.8	196.359	491.8	141.848
506	488.678	506	516.96	506	498.182	486	720.391	506	329.791	486	515.376	486	455.206	486	335.675	486	324.394	486	194.267	492	137.922
506.2	485.683	506.2	511.344	506.2	498.01	486.2	705.641	506.2	323.276	486.2	505.796	486.2	446.696	486.2	333.248	486.2	320.078	486.2	190.876	492.2	139.149
506.4	481.882	506.4	507.024	506.4	499.565	486.4	694.681	506.4	323.692	486.4	507.742	486.4	450.517	486.4	333.12	486.4	306.314	486.4	190.155	492.4	136.572
506.6	478.771	506.6	509.328	506.6	491.962	486.6	697.14	506.6	325.494	486.6	504.598	486.6	449.996	486.6	325.456	486.6	291.733	486.6	184.023	492.6	139.64
506.8	474.509	506.8	506.16	506.8	488.851	486.8	690.379	506.8	325.217	486.8	510.286	486.8	449.475	486.8	309.49	486.8	286.601	486.8	180.416	492.8	136.511
507	474.394	507	494.784	507	480.038	487	690.277	507	320.642	487	500.108	487	436.449	487	309.618	487	287.067	487	178.252	493	135.652
507.2	471.514	507.2	494.784	507.2	469.498	487.2	683.824	507.2	315.929	487.2	502.503	487.2	429.502	487.2	315.749	487.2	274.586	487.2	178.685	493.2	133.688
507.4	468.403	507.4	487.728	507.4	464.832	487.4	674.298	507.4	317.454	487.4	498.76	487.4	419.776	487.4	312.811	487.4	267.237	487.4	176.521	493.4	133.934
507.6	462.758	507.6	481.536	507.6	457.92	487.6	669.074	507.6	318.701	487.6	495.617	487.6	424.639	487.6	314.471	487.6	274.003	487.6	177.387	493.6	129.946
507.8	457.114	507.8	478.368	507.8	455.846	487.8	658.421	507.8	319.81	487.8	489.33	487.8	420.297	487.8	307.319	487.8	264.088	487.8	176.809	493.8	128.964
508	454.003	508	474.768	508	455.328	488	654.529	508	316.345	488	483.792	488	409.529	488	310.895	488	276.336	488	177.459	494	129.823
508.2	448.243	508.2	474.48	508.2	458.093	488.2	646.334	508.2	315.929	488.2	483.193	488.2	413.871	488.2	306.808	488.2	273.536	488.2	176.016	494.2	127.676
508.4	444.787	508.4	473.04	508.4	454.81	488.4	639.164	508.4	307.334	488.4	480.948	488.4	412.134	488.4	306.297	488.4	265.138	488.4	177.026	494.4	126.265
508.6	442.598	508.6	470.88	508.6	449.107	488.6	648.485	508.6	299.848	488.6	477.355	488.6	421.513	488.6	298.761	488.6	277.502	488.6	172.481	494.6	124.792
508.8	440.294	508.8	466.416	508.8	445.651	488.8	644.286	508.8	294.719	488.8	474.212	488.8	424.465	488.8	306.169	488.8	276.919	488.8	170.245	494.8	123.258
509	440.64	509	463.104	509	445.306	489	633.94	509	294.58	489	463.883	489	414.045	489	304.508	489	270.154	489	172.77	495	121.847
509.2	436.032	509.2	461.808	509.2	445.478	489.2	625.541	509.2	296.383	489.2	456.698	489.2	412.481	489.2	293.651	489.2	273.536	489.2	173.563	495.2	120.313
509.4	433.843	509.4	461.664	509.4	448.416	489.4	618.063	509.4	292.224	489.4	460.44	489.4	414.392	489.4	293.907	489.4	264.088	489.4	174.862	495.4	118.534
509.6	432	509.6	452.448	509.6	450.662	489.6	612.327	509.6	293.887	489.6	457.596	489.6	414.392	489.6	291.735	489.6	268.754	489.6	173.347	495.6	118.473
509.8	428.774	509.8	447.696	509.8	459.475	489.8	615.605	509.8	297.076	489.8	466.278	489.8	409.703	489.8	286.115	489.8	267.821	489.8	169.812	495.8	119.025
510	425.088	510	442.512	510	458.438	490	610.381	510	293.471	490	459.692	490	409.703	490	282.922	490	278.086	490	167.143	496	118.534
510.2	418.061	510.2	436.464	510.2	454.464	490.2	605.567	510.2	289.59	490.2	451.459	490.2	410.05	490.2	285.221	490.2	284.151	490.2	165.7	496.2	118.289
510.4	415.642	510.4	430.992	510.4	446.515	490.4	600.958	510.4	289.867	490.4	442.777	490.4	407.618	490.4	278.835	490.4	268.404	490.4	164.474	496.4	117.737
510.6	411.149	510.6	427.824	510.6	447.034	490.6	598.192	510.6	291.392	490.6	440.532	490.6	404.84	490.6	295.44	490.6	258.372	490.6	163.32	496.6	116.878
510.8	409.536	510.8	425.52	510.8	442.368	490.8	601.265	510.8	290.976	490.8	445.621	490.8	400.324	490.8	289.309	490.8	260.822	490.8	165.267	496.8	117.368
511	406.31	511	426.96	511	439.258	491	591.841	511	285.154	491	438.137	491	388.514	491	284.199	491	270.387	491	165.7	497	115.896
511.2	404.352	511.2	429.408	511.2	437.357	491.2	580.676	511.2	282.797	491.2	438.736	491.2	386.777	491.2	285.732	491.2	270.27	491.2	166.205	497.2	115.405
511.4	398.822	511.4	423.216	511.4	425.261	491.4	580.676	511.4	280.025	491.4	430.652	491.4	370.452	491.4	285.732	491.4	260.355	491.4	169.524	497.4	112.89
511.6	396.749	511.6	423.36	511.6	421.978	491.6	566.746	511.6	280.025	491.6	423.767	491.6	370.973	491.6	282.539	491.6	261.872	491.6	167.359	497.6	114.546
511.8	393.293	511.8	419.184	511.8	408.845	491.8	567.77	511.8	275.034	491.8	431.101	491.8	373.231	491.8	287.52	491.8	272.253	491.8	166.782	497.8	113.749
512	388.339	512	419.472	512	411.955	492	560.395	512	272.123	492	435.293	492	382.088	492	293.396	492	277.386	492	162.166	498	112.828
512.2	386.266	512.2	415.584	512.2	404.352	492.2	554.249	512.2	271.984	492.2	426.311	492.2	380.004	492.2	284.71	492.2	279.602	492.2	163.608	498.2	109.577
512.4	382.464	512.4	414.576	512.4	397.267	492.4	552.713	512.4	269.905	492.4	427.21	492.4	375.488	492.4	277.43	492.4	267.587	492.4	160.579	498.4	107.981
512.6	379.354	512.6	412.848	512.6	388.973	492.6	551.279	512.6	271.014	492.6	428.257	492.6	372.883	492.6	276.663	492.6	265.604	492.6	164.185	498.6	107.92
512.8	375.667	512.8	411.264	512.8	388.109	492.8	549.23	512.8	276.559	492.8	419.126	492.8	372.015	492.8	272.831	492.8	273.303	492.8	160.506	498.8	106.202
513	373.594	513	406.512	513	391.219	493	541.343	513	274.202	493	427.659	493	370.104	493	272.831	493	274.236	493	159.496	499	104.73
513.2	373.133	513.2	400.032	513.2	393.811	493.2	535.71	513.2	265.746	493.2	425.264	493.2	373.925	493.2	276.408	493.2	263.505	493.2	157.188	499.2	102.705
513.4	373.018	513.4	398.88	513.4	401.242	493.4	532.842	513.4	265.746	493.4	418.977	493.4	378.788	493.4	269.638	493.4	261.055	493.4	157.477	499.4	103.38
513.6	369.907	513.6	396.288	513.6	399.859	493.6	529.769	513.6	263.805	493.6	421.222	493.6	373.752	493.6	268.744	493.6	256.156	493.6	152.788	499.6	100.987
513.8	366.221	513.8	388.512	513.8	399.686	493.8	519.014	513.8	266.301	493.8	408.349	493.8	374.099	493.8	270.66	493.8	269.804	493.8	151.633	499.8	103.319
514	361.267	514	385.92	514	395.885	494	517.272	514	260.894	494	404.906	494	368.368	494	270.532	494	261.755	494	152.643	500	104.055
514.2	356.89	514.2	383.76	514.2	399.168	494.2	516.555	514.2	260.617	494.2	400.715	494.2	366.11	494.2	274.62	494.2	260.005	494.2	150.119	500.2	103.38
514.4	354.125	514.4	382.032	514.4	392.429	494.4	509.795	514.4	260.894	494.4	396.374	494.4	349.09	494.4	268.233	494.4	247.408	494.4	148.459	500.4	102.521
514.6	350.899	514.6	380.16	514.6	390.874	494.6	515.941	514.6	258.122	494.6	394.727	494.6	353.084	494.6	265.295	494.6	235.743	494.6	146.728	500.6	104.73
514.8	348.25	514.8	379.872	514.8	387.245	494.8	509.692	514.8	256.458	494.8	389.937	494.8	355.689	494.8	253.927	494.8	227.111	494.8	144.925	500.8	103.257
515	346.982	515	378.288	515	389.146	495	503.956	515	250.081	495	383.052	495	352.216	495	249.074	495	222.562	495	143.265	501	100.926
515.2	343.872	515.2	375.696	515.2	387.245	495.2	495.25	515.2	250.636	495.2	378.411	495.2	350.653	495.2	245.625	495.2	240.175	495.2	141.462	501.2	102.214
515.4	341.453	515.4	372.672	515.4	377.05	495.4	488.592	515.4	246.061	495.4	370.328	495.4	349.09	495.4	252.395	495.4	243.325	495.4	139.37	501.4	99.8829
515.6	338.688	515.6	368.928	515.6	371.693	495.6	482.446	515.6	249.111	495.6	372.873	495.6	343.185	495.6	251.884	495.6	243.558	495.6	139.298	501.6	100.68
515.8	336.384	515.8	362.592	515.8	369.446	495.8	478.041	515.8	244.675	495.8	362.993	495.8	346.658	495.8	249.201	495.8	236.093	495.8	139.947	501.8	99.6988
516	335.923	516	358.416	516	361.152	496	476.812	516	242.041	496	363.442	496	337.974	496	247.796	496	232.01	496	139.37	502	98.0423
516.2	332.122	516.2	359.28	516.2	360.634	496.2	468.413	516.2	237.328	496.2	359.551	496.2	335.716	496.2	243.837	496.2	225.478	496.2	139.081	502.2	97.0606
516.4	329.933	516.4	356.256	516.4	354.067	496.4	464.213	516.4	238.853	496.4	354.461	496.4	321.822	496.4	238.983	496.4	225.361	496.4	138.432	502.4	98.5331
516.6	326.362	516.6	354.096	516.6	355.277	496.6	462.267	516.6	240.378	496.6	354.761	496.6	323.733	496.6	236.556	496.6	226.061	496.6	137.422	502.6	97.1833
516.8	324.749	516.8	351.072	516.8	343.354	496.8	456.838	516.8	235.664	496.8	355.958	496.8	315.917	496.8	239.111	496.8	222.678	496.8	137.999	502.8	96.3857
517	323.251	517	347.328	517	334.886	497	456.224	517	233.308	497	345.031	497	310.36	497	236.684	497	227.228	497	136.268	503	94.7292
517.2	319.45	517.2	344.592	517.2	335.232	497.2	448.132	517.2	234.694	497.2	337.546	497.2	319.044	497.2	237.578	497.2	225.711	497.2	135.691	503.2	93.9316
517.4	317.837	517.4	346.752	517.4	331.603	497.4	443.215	517.4	235.11	497.4	337.397	497.4	313.139	497.4	229.659	497.4	220.229	497.4	132.733	503.4	92.2751
517.6	315.878	517.6	345.024	517.6	327.974	497.6	447.62	517.6	234.139	497.6	337.097	497.6	309.665	497.6	230.553	497.6	221.395	497.6	134.681	503.6	93.134
517.8	314.611	517.8	342.864	517.8	324.346	497.8	442.293	517.8	232.615	497.8	336.199	497.8	306.886	497.8	235.917	497.8	215.913	497.8	133.743	503.8	93.9316
518	311.616	518	340.56	518	325.037	498	441.269	518	227.763	498	341.887	498	297.334	498	235.917	498	215.096	498	132.661	504	93.6248
518.2	309.773	518.2	336.672	518.2	331.776	498.2	438.606	518.2	227.624	498.2	335.301	498.2	306.539	498.2	231.191	498.2	203.198	498.2	128.838	504.2	91.7843
518.4	308.851	518.4	333.216	518.4	332.813	498.4	431.743	518.4	228.733	498.4	340.54	498.4	309.839	498.4	222.378	498.4	205.065	498.4	126.962	504.4	91.2321
518.6	306.547	518.6	329.328	518.6	334.714	498.6	431.845	518.6	221.386	498.6	344.133	498.6	311.054	498.6	221.995	498.6	186.847	498.6	126.89	504.6	90.005
518.8	304.013	518.8	328.608	518.8	334.195	498.8	433.177	518.8	221.247	498.8	337.097	498.8	302.544	498.8	231.575	498.8	189.392	498.8	124.87	504.8	91.3548
519	303.437	519	327.024	519	330.221	499	423.241	519	215.425	499	329.912	499	316.091	499	228.892	499	204.344	499	123.139	505	90.6799
519.2	300.787	519.2	329.184	519.2	329.357	499.2	417.505	519.2	218.752	499.2	324.374	499.2	306.191	499.2	219.568	499.2	204.874	499.2	120.758	505.2	90.4345
519.4	297.907	519.4	329.328	519.4	325.037	499.4	411.564	519.4	218.752	499.4	320.781	499.4	303.065	499.4	226.082	499.4	197.239	499.4	121.552	505.4	90.0664
519.6	295.949	519.6	327.744	519.6	326.419	499.6	405.726	519.6	217.227	499.6	317.937	499.6	282.05	499.6	223.017	499.6	198.723	499.6	118.739	505.6	91.8456
519.8	294.106	519.8	327.168	519.8	320.89	499.8	400.707	519.8	215.841	499.8	328.565	499.8	281.182	499.8	222.506	499.8	188.968	499.8	121.48	505.8	90.005
520	292.378	520	327.744	520	322.618	500	404.599	520	217.088	500	329.463	500	290.561	500	220.845	500	185.892	500	122.346	506	87.9804
520.2	291.11	520.2	324.864	520.2	320.717	500.2	404.394	520.2	212.514	500.2	321.829	500.2	301.676	500.2	214.331	500.2	192.891	500.2	121.552	506.2	87.3668
520.4	287.539	520.4	319.104	520.4	320.026	500.4	402.96	520.4	210.157	500.4	322.278	500.4	296.639	500.4	210.371	500.4	185.998	500.4	120.542	506.4	86.5692
520.6	286.618	520.6	315.216	520.6	316.57	500.6	397.122	520.6	209.325	500.6	326.17	500.6	302.718	500.6	206.795	500.6	185.15	500.6	123.139	506.6	86.3238
520.8	284.314	520.8	312.912	520.8	321.754	500.8	394.868	520.8	214.455	500.8	323.476	500.8	295.771	500.8	208.711	500.8	190.134	500.8	121.408	506.8	84.4832
521	283.853	521	310.752	521	318.989	501	388.518	521	215.425	501	319.284	501	290.387	501	209.733	501	183.241	501	118.667	507	84.9127
521.2	280.742	521.2	304.416	521.2	315.36	501.2	389.952	521.2	211.543	501.2	312.099	501.2	292.124	501.2	216.119	501.2	180.908	501.2	120.181	507.2	85.2195
521.4	277.402	521.4	303.84	521.4	310.694	501.4	386.879	521.4	208.494	501.4	303.567	501.4	283.266	501.4	209.222	501.4	181.757	501.4	117.44	507.4	84.2378
521.6	275.213	521.6	299.376	521.6	313.114	501.6	386.776	521.6	210.157	501.6	304.316	501.6	281.529	501.6	209.222	501.6	178.894	501.6	118.378	507.6	83.0108
521.8	277.286	521.8	301.68	521.8	308.275	501.8	387.186	521.8	208.771	501.8	303.717	501.8	269.198	501.8	204.624	501.8	171.152	501.8	117.224	507.8	83.5016
522	273.6	522	298.224	522	314.323	502	385.854	522	210.018	502	302.669	502	273.54	502	201.558	502	162.351	502	115.276	508	82.5813
522.2	271.296	522.2	296.352	522.2	310.003	502.2	385.137	522.2	202.394	502.2	305.364	502.2	277.014	502.2	202.963	502.2	174.016	502.2	114.122	508.2	82.3359
522.4	271.757	522.4	294.336	522.4	301.018	502.4	375.509	522.4	199.899	502.4	307.16	502.4	280.661	502.4	193.894	502.4	172.001	502.4	115.853	508.4	80.9861
522.6	268.531	522.6	294.768	522.6	303.61	502.6	373.563	522.6	195.047	502.6	308.357	502.6	275.451	502.6	197.982	502.6	172.743	502.6	114.266	508.6	81.661
522.8	267.034	522.8	294.912	522.8	299.462	502.8	368.953	522.8	201.978	502.8	300.873	502.8	267.809	502.8	201.941	502.8	176.985	502.8	113.328	508.8	79.6363
523	263.347	523	292.752	523	298.08	503	363.729	523	196.572	503	303.118	503	271.456	503	200.408	503	176.879	503	111.381	509	81.8451
523.2	262.541	523.2	288.576	523.2	302.054	503.2	361.169	523.2	198.235	503.2	293.838	503.2	280.835	503.2	200.408	503.2	179.212	503.2	110.443	509.2	82.0905
523.4	258.048	523.4	287.568	523.4	296.87	503.4	358.813	523.4	200.037	503.4	291.443	503.4	278.751	503.4	194.15	503.4	177.833	503.4	108.495	509.4	80.9861
523.6	259.546	523.6	282.528	523.6	300.672	503.6	352.36	523.6	196.988	503.6	287.85	503.6	274.061	503.6	197.982	503.6	171.683	503.6	109.505	509.6	80.802
523.8	256.666	523.8	282.816	523.8	295.315	503.8	350.721	523.8	190.195	503.8	285.156	503.8	270.588	503.8	194.022	503.8	169.562	503.8	110.443	509.8	81.1088
524	254.592	524	281.664	524	291.859	504	351.233	524	194.076	504	271.983	504	271.456	504	188.146	504	177.303	504	110.082	510	80.6793
524.2	251.482	524.2	279.648	524.2	294.451	504.2	345.599	524.2	191.304	504.2	269.588	504.2	277.882	504.2	187.763	504.2	169.456	504.2	107.918	510.2	79.1455
524.4	247.68	524.4	277.92	524.4	288.058	504.4	343.243	524.4	193.938	504.4	278.569	504.4	263.12	504.4	187.891	504.4	160.866	504.4	107.269	510.4	79.4523
524.6	245.952	524.6	272.736	524.6	284.774	504.6	338.532	524.6	193.245	504.6	278.569	504.6	271.804	504.6	185.464	504.6	161.715	504.6	105.826	510.6	79.3296
524.8	246.182	524.8	269.424	524.8	280.973	504.8	334.537	524.8	194.354	504.8	279.018	504.8	271.977	504.8	190.829	504.8	163.942	504.8	107.413	510.8	79.6977
525	244.57	525	266.832	525	276.48	505	332.898	525	194.77	505	277.522	505	268.156	505	184.953	505	160.548	505	106.62	511	79.3296
525.2	244.454	525.2	265.968	525.2	274.579	505.2	328.289	525.2	190.195	505.2	273.031	505.2	268.156	505.2	179.205	505.2	164.578	505.2	106.331	511.2	79.1455
525.4	242.611	525.4	270.864	525.4	271.469	505.4	325.523	525.4	192.552	505.4	280.216	505.4	267.983	505.4	178.311	505.4	158.215	505.4	105.898	511.4	78.3479
525.6	240.538	525.6	268.704	525.6	265.421	505.6	319.992	525.6	190.888	505.6	279.168	505.6	254.957	505.6	180.227	505.6	158.639	505.6	107.99	511.6	77.3049
525.8	240.538	525.8	270.576	525.8	264.557	505.8	319.582	525.8	192.967	505.8	277.821	505.8	250.094	505.8	180.483	505.8	159.276	505.8	105.826	511.8	76.1392
526	236.851	526	267.696	526	269.741	506	321.938	526	188.809	506	274.378	506	247.489	506	178.822	506	168.289	506	103.445	512	74.6054
526.2	234.086	526.2	267.696	526.2	270.95	506.2	321.323	526.2	187.838	506.2	277.072	506.2	247.489	506.2	181.249	506.2	168.926	506.2	102.724	512.2	75.3416
526.4	231.437	526.4	265.536	526.4	269.914	506.4	316.304	526.4	181.462	506.4	276.474	506.4	242.626	506.4	185.336	506.4	172.425	506.4	101.786	512.4	74.4213
526.6	231.437	526.6	264.384	526.6	263.002	506.6	316.407	526.6	178.828	506.6	263.601	506.6	242.626	506.6	177.034	506.6	176.136	506.6	101.498	512.6	73.4397
526.8	229.478	526.8	261.792	526.8	256.954	506.8	314.256	526.8	177.996	506.8	261.056	506.8	243.494	506.8	175.118	506.8	175.712	506.8	99.3336	512.8	74.9735
527	225.677	527	257.472	527	253.67	507	313.436	527	178.134	507	268.391	507	241.063	507	179.078	507	176.136	507	99.8386	513	74.2986
527.2	224.755	527.2	257.328	527.2	252.806	507.2	310.671	527.2	176.61	507.2	270.337	507.2	248.357	507.2	175.884	507.2	164.154	507.2	100.199	513.2	72.5807
527.4	223.718	527.4	257.04	527.4	249.178	507.4	305.549	527.4	176.332	507.4	273.779	507.4	256.867	507.4	171.286	507.4	162.457	507.4	99.0451	513.4	73.3783
527.6	221.99	527.6	254.592	527.6	251.251	507.6	308.622	527.6	178.273	507.6	274.228	507.6	255.652	507.6	165.538	507.6	159.488	507.6	97.6023	513.6	71.4764
527.8	219.802	527.8	251.856	527.8	253.325	507.8	305.959	527.8	180.352	507.8	267.942	507.8	258.604	507.8	170.136	507.8	153.868	507.8	98.1794	513.8	68.7768
528	218.765	528	250.56	528	252.461	508	303.398	528	176.471	508	264.948	508	255.131	508	170.52	508	163.729	508	97.0973	514	69.8812
528.2	217.843	528.2	247.536	528.2	257.472	508.2	300.018	528.2	176.61	508.2	257.164	508.2	247.836	508.2	171.541	508.2	163.093	508.2	96.8088	514.2	69.2677
528.4	215.654	528.4	245.376	528.4	252.115	508.4	300.325	528.4	175.501	508.4	251.476	508.4	246.968	508.4	177.417	508.4	163.942	508.4	95.2218	514.4	69.5744
528.6	213.581	528.6	244.368	528.6	253.67	508.6	297.969	528.6	171.48	508.6	249.38	508.6	246.273	508.6	177.417	508.6	166.062	508.6	96.0153	514.6	69.0222
528.8	213.696	528.8	244.8	528.8	254.189	508.8	295.613	528.8	169.124	508.8	252.673	508.8	239.326	508.8	173.968	508.8	158.958	508.8	93.6347	514.8	71.7831
529	214.387	529	242.928	529	250.042	509	294.487	529	172.174	509	246.087	509	238.11	509	177.673	509	158.745	509	96.2317	515	73.0102
529.2	213.466	529.2	241.632	529.2	249.005	509.2	295.716	529.2	170.233	509.2	255.517	509.2	233.074	509.2	175.757	509.2	162.669	509.2	96.5202	515.2	71.3537
529.4	209.549	529.4	238.32	529.4	247.795	509.4	291.414	529.4	174.53	509.4	247.285	509.4	248.184	509.4	177.673	509.4	157.791	509.4	95.2218	515.4	70.4947
529.6	208.973	529.6	236.304	529.6	249.696	509.6	286.19	529.6	172.451	509.6	254.021	509.6	239.673	509.6	176.395	509.6	153.125	509.6	95.0053	515.6	69.6358
529.8	207.821	529.8	235.296	529.8	246.24	509.8	288.546	529.8	167.183	509.8	241.746	509.8	232.726	509.8	168.604	509.8	154.716	509.8	95.366	515.8	67.5498
530	203.789	530	237.168	530	250.56	510	284.039	530	166.767	510	241.297	510	233.247	510	168.859	510	151.11	510	94.8611	516	68.8995
530.2	202.752	530.2	235.584	530.2	250.214	510.2	282.195	530.2	170.094	510.2	234.262	510.2	228.732	510.2	172.691	510.2	146.975	510.2	93.0576	516.2	67.4884
530.4	203.098	530.4	232.56	530.4	249.005	510.4	277.483	530.4	166.767	510.4	240.549	510.4	225.779	510.4	166.688	510.4	151.641	510.4	93.4183	516.4	66.1386
530.6	200.678	530.6	229.968	530.6	240.883	510.6	278.508	530.6	168.431	510.6	241.746	510.6	239.326	510.6	160.557	510.6	149.52	510.6	93.274	516.6	66.1386
530.8	199.526	530.8	232.416	530.8	234.317	510.8	277.381	530.8	168.292	510.8	235.31	510.8	241.584	510.8	158.513	510.8	150.792	510.8	93.7069	516.8	64.8502
531	199.872	531	231.696	531	233.798	511	276.869	531	167.876	511	234.411	511	227.342	511	156.853	511	145.702	511	93.274	517	62.7029
531.2	196.646	531.2	227.232	531.2	232.762	511.2	275.025	531.2	164.826	511.2	229.322	511.2	229.774	511.2	154.426	511.2	142.097	511.2	93.0576	517.2	62.3961
531.4	193.651	531.4	227.52	531.4	232.07	511.4	273.796	531.4	163.301	511.4	230.969	511.4	217.964	511.4	155.831	511.4	145.278	511.4	92.1198	517.4	61.7212
531.6	193.421	531.6	223.056	531.6	234.144	511.6	268.674	531.6	158.865	511.6	231.268	511.6	215.011	511.6	165.41	511.6	151.535	511.6	90.8935	517.6	63.1324
531.8	193.421	531.8	224.784	531.8	229.824	511.8	268.674	531.8	161.638	511.8	233.064	511.8	227.169	511.8	160.173	511.8	149.838	511.8	89.5229	517.8	64.1753
532	192.269	532	220.896	532	234.49	512	263.553	532	165.381	512	234.411	512	228.905	512	157.363	512	145.066	512	87.7194	518	63.3778
532.2	190.656	532.2	217.872	532.2	235.354	512.2	261.607	532.2	160.252	512.2	224.083	512.2	230.295	512.2	157.108	512.2	142.839	512.2	88.5851	518.2	63.6845
532.4	190.541	532.4	216.432	532.4	236.736	512.4	261.094	532.4	163.579	512.4	225.73	512.4	232.9	512.4	164.644	512.4	141.991	512.4	87.503	518.4	63.5005
532.6	188.582	532.6	216	532.6	232.07	512.6	257.817	532.6	162.054	512.6	227.975	512.6	230.816	512.6	160.429	512.6	137.007	512.6	86.3488	518.6	63.7459
532.8	186.624	532.8	216.576	532.8	235.526	512.8	254.744	532.8	161.499	512.8	225.58	512.8	224.043	512.8	156.597	512.8	134.462	512.8	88.1523	518.8	63.9913
533	185.126	533	214.128	533	228.096	513	250.134	533	158.45	513	229.621	513	215.88	513	153.532	513	135.098	513	87.3588	519	62.3961
533.2	185.126	533.2	215.712	533.2	225.331	513.2	248.188	533.2	160.529	513.2	226.179	513.2	207.717	513.2	150.211	513.2	138.067	513.2	85.3389	519.2	60.893
533.4	183.514	533.4	214.416	533.4	217.037	513.4	249.11	533.4	162.747	513.4	222.885	513.4	202.854	513.4	152.127	513.4	143.051	513.4	86.2767	519.4	61.4758
533.6	181.44	533.6	212.256	533.6	212.89	513.6	247.471	533.6	161.915	513.6	220.041	513.6	212.406	513.6	158.258	513.6	140.612	513.6	84.0404	519.6	61.9666
533.8	180.634	533.8	206.352	533.8	209.952	513.8	245.115	533.8	162.47	513.8	214.204	513.8	219.527	513.8	149.955	513.8	148.141	513.8	80.8664	519.8	63.4391
534	180.518	534	206.352	534	208.051	514	243.272	534	160.668	514	214.054	514	215.532	514	145.101	514	152.065	514	82.1648	520	63.071
534.2	174.298	534.2	202.608	534.2	206.669	514.2	243.067	534.2	163.856	514.2	218.245	514.2	211.538	514.2	138.97	514.2	152.489	514.2	81.4435	520.2	62.5188
534.4	174.528	534.4	201.024	534.4	211.853	514.4	244.603	534.4	159.559	514.4	220.64	514.4	203.549	514.4	147.017	514.4	148.141	514.4	81.8042	520.4	61.3531
534.6	173.146	534.6	195.984	534.6	208.051	514.6	245.423	534.6	159.836	514.6	223.634	514.6	206.501	514.6	148.295	514.6	142.627	514.6	81.1549	520.6	63.0096
534.8	172.915	534.8	192.816	534.8	208.915	514.8	244.808	534.8	160.252	514.8	216.748	514.8	215.185	514.8	138.332	514.8	145.066	514.8	84.4011	520.8	62.0894
535	173.261	535	190.656	535	208.57	515	240.404	535	160.529	515	217.197	515	213.622	515	143.058	515	146.869	515	85.8439	521	61.9053
535.2	173.952	535.2	192.384	535.2	207.706	515.2	240.301	535.2	158.727	515.2	217.497	515.2	210.843	515.2	145.229	515.2	137.537	515.2	83.8961	521.2	61.6599
535.4	174.067	535.4	192.528	535.4	205.632	515.4	238.457	535.4	162.054	515.4	210.312	515.4	208.238	515.4	148.422	515.4	129.054	515.4	82.8862	521.4	60.8807
535.6	173.606	535.6	192.672	535.6	202.694	515.6	237.74	535.6	164.411	515.6	204.923	515.6	219.006	515.6	143.952	515.6	131.811	515.6	81.8763	521.6	60.0033
535.8	171.878	535.8	191.808	535.8	200.966	515.8	232.107	535.8	156.232	515.8	206.869	515.8	223.348	515.8	151.488	515.8	136.689	515.8	79.4236	521.8	59.8745
536	171.187	536	191.952	536	199.757	516	232.824	536	158.588	516	206.42	516	216.227	516	150.211	516	139.658	516	81.0106	522	60.9666
536.2	167.962	536.2	191.952	536.2	195.955	516.2	226.678	536.2	159.974	516.2	202.678	516.2	213.448	516.2	145.868	516.2	130.962	516.2	79.3515	522.2	58.6106
536.4	166.464	536.4	189.36	536.4	192.672	516.4	226.575	536.4	153.459	516.4	199.384	516.4	208.933	516.4	147.784	516.4	126.297	516.4	77.7644	522.4	55.6718
536.6	165.658	536.6	188.64	536.6	200.966	516.6	224.834	536.6	150.687	516.6	201.181	516.6	197.817	516.6	146.251	516.6	136.158	516.6	77.7644	522.6	55.8252
536.8	165.082	536.8	186.192	536.8	202.867	516.8	222.786	536.8	149.855	516.8	202.678	516.8	205.633	516.8	143.569	516.8	130.75	516.8	76.2495	522.8	56.8927
537	164.966	537	183.744	537	200.275	517	223.503	537	150.825	517	202.079	517	205.807	517	143.313	517	129.16	517	73.7247	523	55.543
537.2	164.851	537.2	183.456	537.2	195.782	517.2	224.015	537.2	149.578	517.2	203.127	517.2	202.159	517.2	143.058	517.2	126.084	517.2	73.364	523.2	53.4263
537.4	162.086	537.4	177.84	537.4	200.102	517.4	222.888	537.4	148.053	517.4	207.468	517.4	201.291	517.4	146.634	517.4	126.084	517.4	72.5705	523.4	54.6779
537.6	161.165	537.6	181.44	537.6	201.83	517.6	220.327	537.6	148.191	517.6	209.264	517.6	195.56	517.6	146.634	517.6	128.311	517.6	74.2297	523.6	54.4386
537.8	159.206	537.8	181.872	537.8	198.547	517.8	216.025	537.8	145.28	517.8	200.732	517.8	198.512	517.8	140.248	517.8	123.009	517.8	75.456	523.8	56.997
538	158.976	538	181.872	538	194.746	518	216.128	538	144.587	518	197.289	518	186.702	518	138.587	518	117.601	518	74.5182	524	56.0522
538.2	157.478	538.2	180.72	538.2	194.918	518.2	215.718	538.2	141.399	518.2	201.181	518.2	194.691	518.2	136.543	518.2	118.661	518.2	74.8789	524.2	55.4203
538.4	157.133	538.4	178.128	538.4	189.907	518.4	211.006	538.4	143.478	518.4	194.145	518.4	196.949	518.4	129.391	518.4	117.813	518.4	74.6625	524.4	54.4386
538.6	156.211	538.6	179.136	538.6	190.253	518.6	207.319	538.6	145.557	518.6	189.505	518.6	183.923	518.6	120.143	518.6	115.162	518.6	74.9511	524.6	54.5981
538.8	154.598	538.8	177.84	538.8	189.389	518.8	206.704	538.8	143.201	518.8	190.553	518.8	184.444	518.8	120.794	518.8	109.118	518.8	75.2396	524.8	54.6963
539	153.331	539	177.84	539	191.808	519	207.216	539	143.062	519	188.308	519	192.954	519	124.984	519	110.92	519	73.364	525	53.8558
539.2	152.525	539.2	180.576	539.2	191.117	519.2	206.294	539.2	142.646	519.2	188.308	519.2	190.176	519.2	125.674	519.2	115.692	519.2	71.5967	525.2	53.5981
539.4	152.294	539.4	179.424	539.4	191.29	519.4	207.523	539.4	143.894	519.4	195.043	519.4	178.539	519.4	132.201	519.4	116.01	519.4	72.282	525.4	55.6534
539.6	150.451	539.6	175.248	539.6	192.154	519.6	209.06	539.6	144.31	519.6	190.253	519.6	172.044	519.6	131.817	519.6	120.888	519.6	72.8591	525.6	53.7392
539.8	150.451	539.8	174.528	539.8	191.462	519.8	204.553	539.8	141.676	519.8	194.295	519.8	175.239	519.8	133.861	519.8	115.374	519.8	74.5904	525.8	53.5367
540	150.221	540	175.536	540	189.216	520	203.017	540	141.953	520	185.463	520	178.018	520	136.799	520	112.193	520	74.1576	526	53.7208
540.2	149.299	540.2	172.944	540.2	189.907	520.2	200.865	540.2	139.042	520.2	184.116	520.2	179.234	520.2	133.222	520.2	114.844	520.2	73.5083	526.2	55.3344
540.4	148.493	540.4	169.92	540.4	186.97	520.4	197.588	540.4	137.836	520.4	181.871	520.4	175.066	520.4	133.478	520.4	122.585	520.4	72.1377	526.4	57.4081
540.6	145.958	540.6	168.624	540.6	182.477	520.6	195.846	540.6	136.547	520.6	184.715	520.6	179.234	520.6	124.856	520.6	121.206	520.6	74.0854	526.6	56.7332
540.8	144.922	540.8	168.912	540.8	179.712	520.8	194.617	540.8	134.661	520.8	182.32	520.8	182.708	520.8	122.199	520.8	118.343	520.8	73.0033	526.8	56.0093
541	144.115	541	167.76	541	180.922	521	192.876	541	136.269	521	178.278	521	175.587	521	122.991	521	116.647	521	72.7869	527	55.4141
541.2	141.811	541.2	164.592	541.2	180.058	521.2	190.622	541.2	138.474	521.2	178.578	521.2	175.934	521.2	123.426	521.2	119.722	521.2	72.4984	527.2	56.3038
541.4	139.622	541.4	163.44	541.4	176.083	521.4	194.72	541.4	135.133	521.4	178.877	521.4	177.15	521.4	121.241	521.4	122.373	521.4	71.5822	527.4	55.1933
541.6	138.24	541.6	161.568	541.6	175.046	521.6	192.364	541.6	134.786	521.6	183.368	521.6	181.666	521.6	122.506	521.6	123.539	521.6	70.5507	527.6	53.2177
541.8	137.664	541.8	160.848	541.8	175.046	521.8	188.164	541.8	134.329	521.8	181.122	521.8	183.576	521.8	121.088	521.8	120.358	521.8	70.3992	527.8	51.8434
542	137.549	542	160.416	542	180.403	522	186.525	542	130.253	522	176.332	522	171.228	522	120.296	522	120.04	522	71.6832	528	50.0151
542.2	137.088	542.2	161.28	542.2	175.91	522.2	184.989	542.2	128.756	522.2	178.428	522.2	175.934	522.2	122.135	522.2	117.389	522.2	68.9131	528.2	49.1438
542.4	138.01	542.4	158.688	542.4	173.837	522.4	184.989	542.4	131.681	522.4	182.919	522.4	175.934	522.4	119.645	522.4	120.676	522.4	65.4577	528.4	50.5918
542.6	135.245	542.6	157.968	542.6	171.884	522.6	181.711	542.6	131.168	522.6	178.278	522.6	174.197	522.6	124.269	522.6	117.283	522.6	65.6381	528.6	50.8433
542.8	136.282	542.8	155.52	542.8	167.046	522.8	178.024	542.8	125.872	522.8	175.584	522.8	175.761	522.8	122.991	522.8	116.222	522.8	66.8933	528.8	50.5918
543	135.36	543	156.672	543	164.212	523	180.072	543	132.041	523	170.345	523	171.332	523	124	523	111.875	523	65.3063	529	52.1011
543.2	135.59	543.2	157.968	543.2	167.028	523.2	181.609	543.2	134.745	523.2	167.351	523.2	165.739	523.2	119.645	523.2	106.148	523.2	62.8175	529.2	51.1255
543.4	134.669	543.4	156.528	543.4	169.862	523.4	176.282	543.4	130.974	523.4	168.249	523.4	159.591	523.4	124.026	523.4	104.791	523.4	64.2891	529.4	50.2789
543.6	134.554	543.6	155.088	543.6	166.977	523.6	178.126	543.6	130.447	523.6	171.243	523.6	166.087	523.6	116.464	523.6	106.042	523.6	64.0078	529.6	48.7021
543.8	133.862	543.8	153.792	543.8	163.158	523.8	177.716	543.8	128.839	523.8	171.992	523.8	165.462	523.8	120.96	523.8	104.282	523.8	67.0159	529.8	48.426
544	132.71	544	151.92	544	162.259	524	176.487	544	124.306	524	169.297	524	162.926	524	118.201	524	111.769	524	65.905	530	48.0333
544.2	132.48	544.2	152.064	544.2	162.968	524.2	177.614	544.2	122.254	524.2	170.644	524.2	154.728	524.2	126.581	524.2	122.267	524.2	65.162	530.2	46.7572
544.4	132.134	544.4	152.64	544.4	162.432	524.4	178.843	544.4	123.363	524.4	169.297	524.4	156.465	524.4	125.367	524.4	119.828	524.4	64.0078	530.4	47.4812
544.6	129.83	544.6	151.056	544.6	161.222	524.6	175.565	544.6	126.233	524.6	170.495	524.6	162.266	524.6	127.385	524.6	110.284	524.6	64.1953	530.6	47.6345
544.8	127.987	544.8	149.904	544.8	165.957	524.8	173.414	544.8	118.692	524.8	167.651	524.8	165.93	524.8	127.04	524.8	106.997	524.8	64.3108	530.8	49.0641
545	125.914	545	148.464	545	166.095	525	168.088	545	118.234	525	167.202	525	169.352	525	130.796	525	108.269	525	63.3225	531	50.1439
545.2	126.259	545.2	149.04	545.2	165.404	525.2	170.136	545.2	115.891	525.2	163.459	525.2	170.863	525.2	124.384	525.2	107.421	525.2	63.0195	531.2	51.6409
545.4	124.186	545.4	149.184	545.4	162.069	525.4	169.01	545.4	114.699	525.4	166.303	525.4	166.556	525.4	124.779	525.4	110.814	525.4	65.4361	531.4	52.2115
545.6	122.918	545.6	148.32	545.6	160.773	525.6	170.136	545.6	115.725	525.6	165.405	525.6	171.175	525.6	122.953	525.6	107.951	525.6	63.1854	531.6	52.1072
545.8	123.034	545.8	146.16	545.8	162.38	525.8	167.371	545.8	116.987	525.8	163.16	525.8	176.629	525.8	121.459	525.8	105.332	525.8	62.9474	531.8	51.4507
546	122.227	546	146.16	546	161.689	526	167.268	546	114.963	526	160.316	526	174.718	526	128.369	526	105.65	526	63.1638	532	51.5182
546.2	121.651	546.2	147.024	546.2	158.786	526.2	167.985	546.2	116.765	526.2	160.316	526.2	178.539	526.2	127.181	526.2	109.966	526.2	65.061	532.2	51.1746
546.4	121.536	546.4	145.584	546.4	157.922	526.4	165.22	546.4	119.232	526.4	162.561	526.4	173.277	526.4	124.166	526.4	108.375	526.4	67.4992	532.4	52.7391
546.6	121.075	546.6	144.72	546.6	162.449	526.6	165.527	546.6	117.125	526.6	164.657	526.6	169.352	526.6	122.506	526.6	106.148	526.6	66.7057	532.6	53.1809
546.8	119.923	546.8	143.395	546.8	162.207	526.8	166.142	546.8	116.931	526.8	160.316	526.8	168.536	526.8	119.491	526.8	104.017	526.8	65.8545	532.8	51.2482
547	118.426	547	141.437	547	157.334	527	165.527	547	116.099	527	160.016	527	162.37	527	122.71	527	105.873	527	65.1548	533	50.7574
547.2	119.232	547.2	139.579	547.2	159.097	527.2	162.147	547.2	116.945	527.2	154.628	527.2	158.758	527.2	121.561	527.2	104.961	527.2	66.2008	533.2	50.5795
547.4	117.389	547.4	136.987	547.4	156.004	527.4	160.201	547.4	114.075	527.4	153.281	527.4	163.482	527.4	114.114	527.4	103.678	527.4	64.8951	533.4	51.4569
547.6	116.237	547.6	133.531	547.6	153.706	527.6	161.84	547.6	110.527	527.6	154.628	527.6	152.679	527.6	114.906	527.6	103.678	527.6	62.5722	533.6	51.4937
547.8	114.866	547.8	134.395	547.8	154.708	527.8	156.411	547.8	111.58	527.8	154.478	527.8	155.336	527.8	110.41	527.8	102.861	527.8	60.9564	533.8	50.3402
548	113.53	548	133.157	548	153.913	528	151.084	548	114.464	528	152.532	528	160.078	528	113.603	528	109.012	528	58.8066	534	50.7881
548.2	113.322	548.2	132.005	548.2	156.902	528.2	152.826	548.2	110.055	528.2	148.251	528.2	151.654	528.2	112.62	528.2	102.034	528.2	57.7823	534.2	51.9661
548.4	112.389	548.4	129.125	548.4	153.014	528.4	149.855	548.4	111.234	528.4	142.473	528.4	149.188	528.4	111.828	528.4	98.5982	528.4	59.4847	534.4	51.1439
548.6	113.23	548.6	127.555	548.6	151.062	528.6	149.855	548.6	111.22	528.6	146.26	528.6	157.559	528.6	112.134	528.6	99.8177	528.6	59.7805	534.6	48.7082
548.8	111.606	548.8	127.93	548.8	150.854	528.8	152.109	548.8	115.85	528.8	144.733	528.8	152.471	528.8	112.07	528.8	99.7541	528.8	59.4847	534.8	49.8862
549	109.486	549	126.461	549	148.314	529	154.362	549	112.232	529	143.7	529	153.408	529	112.147	529	98.7679	529	61.2593	535	51.4323
549.2	108.426	549.2	124.574	549.2	150.595	529.2	154.055	549.2	111.455	529.2	143.7	529.2	152.992	529.2	106.642	529.2	100.634	529.2	60.1123	535.2	52.2238
549.4	107.412	549.4	122.674	549.4	145.325	529.4	154.67	549.4	110.471	529.4	142.563	529.4	149.692	529.4	107.153	529.4	100.772	529.4	59.1168	535.4	51.9109
549.6	108.207	549.6	121.162	549.6	143.7	529.6	155.284	549.6	110.845	529.6	147.188	529.6	139.497	529.6	107.191	529.6	99.7859	529.6	57.2629	535.6	52.598
549.8	107.505	549.8	120.816	549.8	138.499	529.8	148.114	549.8	107.615	529.8	143.221	529.8	137.048	529.8	110.499	529.8	99.4678	529.8	56.9383	535.8	52.3894
550	105.558	550	119.995	550	142.595	530	142.071	550	105.3	530	142.802	530	135.711	530	110.052	530	94.6216	530	56.4766	536	50.1746
550.2	105.523	550.2	119.203	550.2	141.575	530.2	142.071	550.2	108.114	530.2	141.755	530.2	134.86	530.2	113.182	530.2	97.1136	530.2	54.9761	536.2	49.7574
550.4	105.754	550.4	117.994	550.4	138.948	530.4	145.758	550.4	105.564	530.4	141.246	530.4	139.341	530.4	110.461	530.4	99.5844	530.4	55.8274	536.4	51.6839
550.6	104.855	550.6	119.491	550.6	138.966	530.6	148.421	550.6	105.259	530.6	142.802	530.6	139.896	530.6	108.251	530.6	99.6375	530.6	56.0077	536.6	52.1072
[truncated: 1,350 more rows]

## Sheet: Figure 4
	ML phosphor (P)	Abbr.	Polymer matrix (M)	Abbr.	F-M CE Charge (nC)			F-M Average CE Charge (nC)	STDEV	Average TECD (nC·cm-2)	P-M Average CE Charge (nC)	STDEV	ML intensity			STDEV	Average ML intensity	Normalized ML intensity
[truncated: 12 more rows]
